# Supplementary material for: Direct Heme Uptake by Phytoplankton-Associated Roseobacter Bacteria
Source: mSystems. 2017 Jan 10;2(1):e00124-16. doi: 10.1128/mSystems.00124-16 (PMC5225302; doi:10.1128/mSystems.00124-16)
Supplement: DATA SET S1 [file sys001172079sd5.xlsx]

## Sheet: DESeq2 anlaysis
tag	baseMean	log2FoldChange	lfcSE	stat	pvalue	padj			tag = locus tag in Sulfitobacter sp. SA11
SA11v2_00001	57.7565	-1.04249	0.545003	-1.91282	0.0557708	0.0702327			base mean = DEseq2 normalized mean transcript abundance across all conditions
SA11v2_00002	51.4755	-1.47239	0.394622	-3.73114	0.000190616	0.000307729			log2FoldChange = calculated log2 fold change between coculture and axenic conditions
SA11v2_00003	34.1867	0.480094	0.399693	1.20116	0.229691	0.264506			lfcSE = standard error of the log2 fold change estimate
SA11v2_00004	24.1332	0.218829	0.399557	0.54768	0.583912	0.623898			stat = Wald statistic: coculture vs axenic control
SA11v2_00005	56.5225	0.597184	0.354683	1.68371	0.0922374	0.113175			pvalue = Wald test p-value: coculture vs axenic control
SA11v2_00006	108.686	1.14586	0.267167	4.28891	1.79553e-05	3.16855e-05			padj = Benjamini Hochberg adjusted p-values
SA11v2_00007	15.2347	1.10957	0.519643	2.13526	0.0327395	0.0424007
SA11v2_00008	16.0122	0.842551	0.449935	1.87261	0.0611229	0.0765794
SA11v2_00009	25.9478	-0.448135	0.353949	-1.2661	0.205478	0.238727
SA11v2_00010	60.4136	0.347355	0.287076	1.20998	0.226288	0.260932
SA11v2_00011	936.54	1.70619	0.206688	8.25493	1.51997e-16	5.59894e-16
SA11v2_00012	75.737	2.22175	0.315471	7.04267	1.88597e-12	5.43738e-12
SA11v2_00013	379.106	-0.14547	0.228989	-0.635271	0.525252	0.567954
SA11v2_00014	52.0903	0.124506	0.306971	0.405596	0.685039	0.719305
SA11v2_00015	71.5786	1.71872	0.2935	5.85595	4.74292e-09	1.08259e-08
SA11v2_00016	44.3975	-0.170036	0.337073	-0.504449	0.613946	0.653052
SA11v2_00017	161.019	-0.726458	0.267141	-2.71938	0.00654047	0.00919007
SA11v2_00018	13.1036	-0.799955	0.50013	-1.59949	0.109711	0.132776
SA11v2_00019	170.812	-2.0897	0.241831	-8.64118	5.56375e-18	2.19983e-17
SA11v2_00020	136.79	-2.25166	0.23049	-9.769	1.5296e-22	7.59281e-22
SA11v2_00021	40.0289	-1.26128	0.329451	-3.82842	0.000128969	0.00021139
SA11v2_00022	260.681	-1.77764	0.262453	-6.77317	1.25988e-11	3.44245e-11
SA11v2_00023	1669.46	-2.3697	0.217856	-10.8773	1.47809e-27	9.19756e-27
SA11v2_00024	166.894	-0.459588	0.233008	-1.97241	0.0485626	0.0617007
SA11v2_00025	100.384	-1.01277	0.284635	-3.55812	0.000373512	0.000587172
SA11v2_00026	173.667	0.162546	0.288613	0.563197	0.573301	0.613563
SA11v2_00027	42.7899	0.164802	0.34985	0.471066	0.637594	0.674773
SA11v2_00028	151.544	0.129988	0.283673	0.458231	0.646787	0.683229
SA11v2_00029	8.60193	-0.351889	0.57061	-0.616689	0.53744	0.579694
SA11v2_00030	85.4569	1.55478	0.314271	4.94724	7.52723e-07	1.461e-06
SA11v2_00031	5.50337	2.00145	0.818234	2.44606	0.0144425	0.019412
SA11v2_00032	2.23312	1.57826	1.09429	1.44227	0.149227	0.177033
SA11v2_00033	12.823	-1.02928	0.562803	-1.82886	0.0674213	0.0838874
SA11v2_00034	169.784	1.28911	0.229451	5.61821	1.92945e-08	4.23393e-08
SA11v2_00035	586.208	1.23346	0.199414	6.18543	6.19325e-10	1.51342e-09
SA11v2_00036	3002.02	2.64177	0.175663	15.0389	4.08503e-51	6.91017e-50
SA11v2_00037	256.698	2.51453	0.27264	9.2229	2.89171e-20	1.26591e-19
SA11v2_00038	170.399	-1.55903	0.327419	-4.76157	1.9209e-06	3.64581e-06
SA11v2_00039	52.5002	-1.56049	0.290839	-5.36548	8.07329e-08	1.69679e-07
SA11v2_00040	796.349	-1.36643	0.184525	-7.40512	1.31033e-13	4.07684e-13
SA11v2_00041	140.486	1.86446	0.278005	6.70657	1.99255e-11	5.37691e-11
SA11v2_00042	9368.43	3.73634	0.282252	13.2376	5.32195e-40	5.73564e-39
SA11v2_00043	385.999	-2.2996	0.267734	-8.58911	8.76419e-18	3.42124e-17
SA11v2_00044	145.172	-2.12269	0.3222	-6.58813	4.45413e-11	1.17111e-10
SA11v2_00045	180.127	-1.87916	0.282155	-6.66004	2.73746e-11	7.30408e-11
SA11v2_00046	611.102	-1.39209	0.243519	-5.71657	1.08695e-08	2.42179e-08
SA11v2_00047	132.718	2.55577	0.355543	7.18836	6.55744e-13	1.94749e-12
SA11v2_00048	1442.77	2.9838	0.240583	12.4024	2.53756e-35	2.27901e-34
SA11v2_00049	547.309	2.17894	0.214906	10.139	3.7074e-24	1.97943e-23
SA11v2_00050	58.0842	1.89879	0.39077	4.85911	1.17916e-06	2.26265e-06
SA11v2_00051	132.494	0.586111	0.303704	1.92987	0.0536223	0.0676524
SA11v2_00052	181.11	1.07412	0.249434	4.30621	1.66072e-05	2.93958e-05
SA11v2_00053	11.7831	0.269983	0.607963	0.444078	0.656987	0.692492
SA11v2_00054	9.1938	0.0278222	0.651593	0.0426987	0.965942	0.970397
SA11v2_00055	63.3264	0.0439114	0.339948	0.129171	0.897222	0.913475
SA11v2_00056	914.751	3.28423	0.334223	9.82647	8.66053e-23	4.34023e-22
SA11v2_00057	3283.62	1.78729	0.175254	10.1983	2.01775e-24	1.09634e-23
SA11v2_00058	22.0285	-0.430102	0.467847	-0.919322	0.357927	0.398145
SA11v2_00059	63.1848	-3.00124	0.312779	-9.59539	8.3598e-22	3.96882e-21
SA11v2_00060	135.896	-0.61511	0.326728	-1.88264	0.0597498	0.075057
SA11v2_00061	27.3881	0.245302	0.354942	0.691104	0.4895	0.532158
SA11v2_00062	10.2854	0.00561635	0.626342	0.00896692	0.992846	0.993796
SA11v2_00063	54.9452	-0.95136	0.3423	-2.77932	0.00544736	0.00771636
SA11v2_00064	24.1631	-1.08541	0.38106	-2.8484	0.00439394	0.00627175
SA11v2_00065	51.8435	0.534847	0.372546	1.43566	0.151101	0.179134
SA11v2_00066	1193.82	0.972207	0.216291	4.4949	6.96036e-06	1.27165e-05
SA11v2_00067	13846.7	1.405	0.241454	5.81893	5.92271e-09	1.3425e-08
SA11v2_00068	671.145	4.07312	0.324779	12.5412	4.44157e-36	4.09454e-35
SA11v2_00069	5.62006	0.723	0.777684	0.929683	0.352535	0.392733
SA11v2_00070	10905.3	-3.07207	0.231227	-13.2859	2.79424e-40	3.05554e-39
SA11v2_00071	16.6375	-1.63346	0.449742	-3.632	0.000281236	0.000446272
SA11v2_00072	63.9713	0.291704	0.285428	1.02199	0.306786	0.345598
SA11v2_00073	41.2113	-0.908903	0.323206	-2.81215	0.00492119	0.00699186
SA11v2_00074	1978.17	-4.15196	0.256901	-16.1617	9.3941e-59	2.31618e-57
SA11v2_00075	1007.35	2.43893	0.188834	12.9158	3.66849e-38	3.70893e-37
SA11v2_00077	149.88	2.00647	0.257483	7.79262	6.56317e-15	2.19627e-14
SA11v2_00078	325.487	-4.89331	0.265508	-18.43	7.54774e-76	2.90088e-74
SA11v2_00079	421.948	-5.58136	0.269634	-20.6998	3.47881e-95	1.85548e-93
SA11v2_00080	270.595	-4.55225	0.266385	-17.089	1.79285e-65	5.17749e-64
SA11v2_00081	377.237	-0.34062	0.260082	-1.30966	0.190309	0.222042
SA11v2_00082	30.8953	0.333687	0.351727	0.948709	0.342769	0.38226
SA11v2_00083	722.247	-2.19801	0.222496	-9.87889	5.13967e-23	2.59566e-22
SA11v2_00084	67.7002	-1.24577	0.354706	-3.51213	0.00044453	0.000694844
SA11v2_00085	377.983	-1.65664	0.235047	-7.04812	1.81355e-12	5.23437e-12
SA11v2_00086	1085.86	-2.49474	0.179313	-13.9128	5.29973e-44	6.83993e-43
SA11v2_00087	232.194	-1.91062	0.20893	-9.14476	5.97616e-20	2.57947e-19
SA11v2_00088	599.094	-2.36629	0.225661	-10.4861	1.00125e-25	5.75745e-25
SA11v2_00089	658.822	0.0762198	0.241795	0.315225	0.752591	0.781134
SA11v2_00090	76.9005	1.57522	0.282064	5.58461	2.34223e-08	5.10969e-08
SA11v2_00091	126.491	2.1547	0.260206	8.28074	1.2241e-16	4.53463e-16
SA11v2_00092	94.7258	1.36837	0.324109	4.22195	2.42202e-05	4.23124e-05
SA11v2_00093	77.2299	1.06491	0.278442	3.82453	0.00013102	0.000214483
SA11v2_00094	37.4041	0.661216	0.339307	1.94873	0.0513282	0.0649775
SA11v2_00095	138.19	1.61138	0.294934	5.46353	4.6677e-08	1.00103e-07
SA11v2_00096	264.526	3.04383	0.261156	11.6552	2.15756e-31	1.59739e-30
SA11v2_00097	10.5529	1.90887	0.651669	2.9292	0.00339836	0.00489345
SA11v2_00098	46.2087	1.14793	0.365702	3.13897	0.00169543	0.00252767
SA11v2_00099	13.7179	1.05512	0.510922	2.06513	0.0389103	0.0500453
SA11v2_00100	119.611	-0.163879	0.283722	-0.577603	0.563532	0.603974
SA11v2_00101	83.9001	-0.4224	0.359416	-1.17524	0.239899	0.27499
SA11v2_00102	3935.3	-1.99639	0.215429	-9.26702	1.91417e-20	8.47195e-20
SA11v2_00103	444.526	-2.16071	0.198377	-10.8919	1.25922e-27	7.88259e-27
SA11v2_00104	221.306	-3.09207	0.251125	-12.3129	7.71939e-35	6.7361e-34
SA11v2_00105	58.9149	-2.65954	0.341943	-7.77773	7.38363e-15	2.46137e-14
SA11v2_00106	1146.11	-1.7984	0.261892	-6.86696	6.55847e-12	1.82153e-11
SA11v2_00107	527.112	0.835644	0.236422	3.53454	0.000408482	0.000639798
SA11v2_00108	8.92756	2.25875	0.708105	3.18985	0.00142348	0.00213563
SA11v2_00109	355.39	-0.55331	0.219995	-2.51511	0.0118996	0.0161872
SA11v2_00110	270.482	-1.39434	0.278396	-5.00848	5.48618e-07	1.07846e-06
SA11v2_00111	97.9533	-1.73419	0.291404	-5.95113	2.66298e-09	6.19466e-09
SA11v2_00112	2979.43	-1.77574	0.216913	-8.1864	2.69154e-16	9.74284e-16
SA11v2_00113	612.334	-3.62636	0.278267	-13.032	8.05082e-39	8.3828e-38
SA11v2_00115	901.106	0.627467	0.204197	3.07286	0.00212021	0.0031209
SA11v2_00116	9.77697	0.821868	0.567714	1.44768	0.147706	0.175349
SA11v2_00117	30.9584	0.866806	0.378339	2.29108	0.0219587	0.0289697
SA11v2_00118	12.7931	1.71664	0.564975	3.03844	0.00237809	0.00348382
SA11v2_00119	61.7975	2.53998	0.351592	7.22421	5.04007e-13	1.5054e-12
SA11v2_00120	23.6349	1.45914	0.410035	3.55856	0.000372894	0.000586554
SA11v2_00121	12.8324	-0.163614	0.493043	-0.331845	0.740006	0.769661
SA11v2_00122	453.921	2.28705	0.302396	7.56311	3.93547e-14	1.25815e-13
SA11v2_00123	294.393	3.4423	0.310194	11.0973	1.29354e-28	8.43062e-28
SA11v2_00124	22.725	0.375228	0.479515	0.782516	0.433912	0.475583
SA11v2_00125	6.44691	0.582514	0.643957	0.904585	0.365685	0.405911
SA11v2_00126	59.0826	0.51879	0.285681	1.81597	0.0693743	0.0861944
SA11v2_00127	105.361	0.477899	0.269764	1.77155	0.0764699	0.0946055
SA11v2_00128	207.565	0.30291	0.230577	1.31371	0.188945	0.220598
SA11v2_00129	23.1592	1.16436	0.450136	2.58668	0.00969061	0.0133262
SA11v2_00130	26.3507	1.31685	0.428465	3.07341	0.00211627	0.00311598
SA11v2_00131	7.19205	0.384382	0.653814	0.587907	0.556595	0.597169
SA11v2_00132	55.7986	-1.96447	0.329595	-5.96027	2.51823e-09	5.871e-09
SA11v2_00133	428.809	-2.0836	0.262262	-7.94472	1.94624e-15	6.71485e-15
SA11v2_00134	40.3026	0.583735	0.379945	1.53637	0.124449	0.149196
SA11v2_00135	70.396	-0.369519	0.351653	-1.05081	0.293348	0.331029
SA11v2_00136	40.4276	0.808616	0.368259	2.19578	0.0281077	0.0367481
SA11v2_00137	2.91053	1.20616	0.954938	1.26307	0.206563	0.239882
SA11v2_00138	64.3512	1.26893	0.34103	3.72086	0.000198549	0.000319918
SA11v2_00139	35.3582	-0.840081	0.417134	-2.01393	0.0440164	0.0562528
SA11v2_00140	36.2498	-2.48706	0.604282	-4.11572	3.85968e-05	6.63855e-05
SA11v2_00141	58.3661	-1.09166	0.394028	-2.77052	0.00559677	0.00791084
SA11v2_00142	46.9616	1.06788	0.317441	3.36403	0.000768133	0.0011795
SA11v2_00143	32.9449	1.71618	0.408666	4.19946	2.6755e-05	4.66473e-05
SA11v2_00144	201.564	-0.0230551	0.253638	-0.0908975	0.927574	0.93889
SA11v2_00145	116.874	-1.89207	0.370307	-5.10946	3.23086e-07	6.49468e-07
SA11v2_00146	297.614	-1.57946	0.200575	-7.87469	3.41576e-15	1.16172e-14
SA11v2_00147	204.794	0.134686	0.253473	0.531363	0.595167	0.634885
SA11v2_00148	36.7659	0.512154	0.393181	1.30259	0.192715	0.224598
SA11v2_00149	60.5378	0.133289	0.470179	0.283486	0.776804	0.803872
SA11v2_00150	127.909	0.625966	0.366126	1.7097	0.0873212	0.107445
SA11v2_00151	79.4381	0.829918	0.301765	2.75022	0.00595558	0.00839985
SA11v2_00152	108.802	3.32914	0.358632	9.28288	1.64956e-20	7.33807e-20
SA11v2_00153	571.501	2.73702	0.373188	7.33417	2.23101e-13	6.87183e-13
SA11v2_00154	352.499	1.049	0.473839	2.21383	0.0268408	0.0351357
SA11v2_00155	330.737	-0.452408	0.759669	-0.595533	0.551487	0.592523
SA11v2_00156	48.4118	0.307938	0.422556	0.728751	0.466154	0.508682
SA11v2_00157	40.4316	1.18154	0.384118	3.07598	0.0020981	0.00309271
SA11v2_00158	63.5857	1.79476	0.346068	5.18615	2.14684e-07	4.37658e-07
SA11v2_00159	92.5392	0.84077	0.36904	2.27826	0.022711	0.0299095
SA11v2_00160	196.363	0.611192	0.29829	2.04899	0.0404636	0.0519281
SA11v2_00161	104.565	2.43771	0.388938	6.2676	3.66647e-10	9.11734e-10
SA11v2_00162	4.40114	-0.895909	0.712094	-1.25813	0.208344	0.241841
SA11v2_00163	48.7384	-0.530506	0.343404	-1.54485	0.122384	0.146956
SA11v2_00164	180.161	0.150495	0.273711	0.549832	0.582435	0.622574
SA11v2_00165	56.6296	-0.793632	0.302259	-2.62566	0.008648	0.0119522
SA11v2_00166	2094.83	-4.29064	0.222635	-19.2721	9.20919e-83	4.18578e-81
SA11v2_00167	276.915	-3.51153	0.239969	-14.6332	1.72382e-48	2.64235e-47
SA11v2_00168	221.008	-2.83944	0.233213	-12.1753	4.20613e-34	3.56328e-33
SA11v2_00169	59.7235	-2.10264	0.294751	-7.13361	9.77693e-13	2.87262e-12
SA11v2_00170	54.6927	-1.36525	0.346171	-3.94385	8.01825e-05	0.000134064
SA11v2_00171	6.13704	0.0745682	0.663457	0.112393	0.910512	0.925023
SA11v2_00172	55.623	2.0523	0.346709	5.91937	3.2318e-09	7.47792e-09
SA11v2_00173	210.078	2.49325	0.265983	9.37371	7.00287e-21	3.16644e-20
SA11v2_00174	111.812	1.3154	0.252034	5.21913	1.79768e-07	3.67911e-07
SA11v2_00175	2065.16	0.438624	0.179132	2.44861	0.0143409	0.0192997
SA11v2_00176	426.593	0.293802	0.224525	1.30855	0.190688	0.222433
SA11v2_00177	2016.06	0.480349	0.211322	2.27307	0.0230221	0.0302962
SA11v2_00178	628.932	1.76155	0.213102	8.26625	1.38234e-16	5.10634e-16
SA11v2_00179	3288.2	2.09701	0.18655	11.241	2.56417e-29	1.72718e-28
SA11v2_00180	350.143	4.47633	0.286658	15.6156	5.70195e-55	1.1552e-53
SA11v2_00181	304.36	1.61779	0.372442	4.34374	1.40075e-05	2.49717e-05
SA11v2_00182	667.971	1.63149	0.367454	4.44	8.9959e-06	1.62592e-05
SA11v2_00183	4649.1	-0.961289	0.297354	-3.23281	0.00122579	0.00185179
SA11v2_00184	1335.54	-0.418368	0.421887	-0.991659	0.321364	0.360311
SA11v2_00185	1814.81	-0.416138	0.395016	-1.05347	0.292125	0.329792
SA11v2_00186	422.554	-0.874791	0.343647	-2.54561	0.0109088	0.0149072
SA11v2_00187	286.065	-0.610471	0.236471	-2.58159	0.00983461	0.0135135
SA11v2_00188	1869.32	2.9709	0.266362	11.1536	6.87524e-29	4.54322e-28
SA11v2_00189	40.4708	2.01993	0.430195	4.69537	2.66119e-06	5.00721e-06
SA11v2_00190	2.79804	1.03812	0.918523	1.13021	0.258389	0.294441
SA11v2_00191	7.54904	0.114307	0.677201	0.168793	0.865959	0.885267
SA11v2_00192	28.5665	2.01512	0.433624	4.64715	3.36545e-06	6.27361e-06
SA11v2_00193	1.24821	0.757137	1.2154	0.622951	0.533317	0.575722
SA11v2_00194	21.9183	1.11299	0.416331	2.67333	0.00751026	0.0104711
SA11v2_00195	10.2664	1.15895	0.604637	1.91677	0.0552666	0.0696261
SA11v2_00196	8.1959	2.26617	0.730035	3.1042	0.00190795	0.00282917
SA11v2_00197	79.9597	0.29516	0.300233	0.983102	0.325557	0.364699
SA11v2_00198	63.6623	2.04919	0.341794	5.9954	2.02986e-09	4.75149e-09
SA11v2_00199	198.645	2.59524	0.242962	10.6817	1.24017e-26	7.39998e-26
SA11v2_00200	78.487	1.17504	0.357447	3.2873	0.00101154	0.00153925
SA11v2_00201	100.279	0.689473	0.26188	2.63278	0.00846882	0.011727
SA11v2_00202	220.355	-0.569052	0.278965	-2.03987	0.0413633	0.0530176
SA11v2_00203	238.855	0.177961	0.317088	0.561237	0.574636	0.614867
SA11v2_00204	226.641	-0.313094	0.33623	-0.931188	0.351756	0.391948
SA11v2_00205	465.779	2.74395	0.214639	12.7841	2.0127e-37	1.96642e-36
SA11v2_00206	564.96	-0.381223	0.24707	-1.54298	0.122837	0.147432
SA11v2_00207	79.0591	-0.000246506	0.322491	-0.000764383	0.99939	0.999581
SA11v2_00208	273.236	-0.756811	0.219444	-3.44877	0.000563146	0.00087528
SA11v2_00209	938.802	-1.97995	0.202489	-9.77806	1.39865e-22	6.95598e-22
SA11v2_00210	1268.96	-2.27534	0.235139	-9.67658	3.79173e-22	1.82499e-21
SA11v2_00211	435.493	-1.55814	0.272564	-5.71659	1.08685e-08	2.42179e-08
SA11v2_00212	369.721	1.45954	0.340012	4.29262	1.76573e-05	3.12018e-05
SA11v2_00213	205.697	-0.162176	0.257173	-0.630611	0.528295	0.570891
SA11v2_00214	908.071	-2.78887	0.274836	-10.1474	3.4036e-24	1.82095e-23
SA11v2_00215	53.3355	-1.45092	0.34863	-4.16179	3.15768e-05	5.47435e-05
SA11v2_00216	181.365	-1.12555	0.398589	-2.82383	0.00474529	0.0067548
SA11v2_00217	354.126	0.149429	0.252458	0.591895	0.553921	0.594649
SA11v2_00218	79.9897	1.93172	0.296334	6.51873	7.0906e-11	1.83842e-10
SA11v2_00219	14.5251	0.320281	0.467645	0.684882	0.493418	0.536084
SA11v2_00220	70.0882	-0.631959	0.303872	-2.07969	0.0375543	0.0483608
SA11v2_00221	2216.17	-1.83562	0.277131	-6.62367	3.50382e-11	9.30141e-11
SA11v2_00222	106.922	-0.269484	0.235291	-1.14532	0.252076	0.287811
SA11v2_00223	47.0712	-0.166537	0.355911	-0.467917	0.639844	0.676743
SA11v2_00224	34.1676	-0.0201971	0.336079	-0.0600962	0.952079	0.959976
SA11v2_00225	31.6543	0.0311043	0.368139	0.0844906	0.932666	0.943497
SA11v2_00226	757.068	-3.15857	0.227027	-13.9128	5.29873e-44	6.83993e-43
SA11v2_00227	271.785	-3.42285	0.270837	-12.638	1.30296e-36	1.22272e-35
SA11v2_00228	412.766	-2.5736	0.223802	-11.4994	1.32771e-30	9.50678e-30
SA11v2_00229	543.598	-3.13064	0.212795	-14.712	5.3995e-49	8.42483e-48
SA11v2_00230	481.542	-2.72246	0.219592	-12.3978	2.68493e-35	2.40145e-34
SA11v2_00231	18.3467	-2.82896	0.537993	-5.25837	1.45337e-07	2.98967e-07
SA11v2_00232	640.027	-2.86293	0.248145	-11.5374	8.55127e-31	6.19938e-30
SA11v2_00233	1710.9	1.37558	0.209072	6.57944	4.72227e-11	1.23974e-10
SA11v2_00234	1934.69	0.283123	0.198752	1.4245	0.154301	0.182639
SA11v2_00235	918.27	2.09178	0.243505	8.59031	8.67323e-18	3.38826e-17
SA11v2_00236	338.35	0.474303	0.255529	1.85616	0.0634306	0.0792428
SA11v2_00237	1006.32	-1.30771	0.186067	-7.02817	2.09263e-12	6.02322e-12
SA11v2_00238	69.228	-2.79515	0.290951	-9.60693	7.47412e-22	3.5548e-21
SA11v2_00239	2523.38	-4.37695	0.279036	-15.686	1.88707e-55	3.89869e-54
SA11v2_00240	880.148	-2.16679	0.253184	-8.55815	1.14691e-17	4.44725e-17
SA11v2_00241	1798.66	-1.49512	0.185915	-8.04198	8.83972e-16	3.10102e-15
SA11v2_00242	816.711	-2.34986	0.219261	-10.7172	8.45476e-27	5.07383e-26
SA11v2_00243	80.0205	-2.26268	0.276084	-8.19561	2.49327e-16	9.06913e-16
SA11v2_00244	9621.2	-7.45787	0.243264	-30.6574	2.10334e-206	1.09942e-203
SA11v2_00245	618.752	-0.259905	0.214494	-1.21171	0.225622	0.260222
SA11v2_00246	85.6499	0.222245	0.274346	0.810091	0.417888	0.460143
SA11v2_00247	485.916	0.811077	0.20279	3.99958	6.34542e-05	0.000107085
SA11v2_00248	186.299	-0.372253	0.247978	-1.50115	0.133316	0.159096
SA11v2_00249	1985.05	-3.41493	0.190732	-17.9043	1.09121e-71	3.8025e-70
SA11v2_00250	32.9209	-1.8827	0.358008	-5.25882	1.44979e-07	2.98466e-07
SA11v2_00251	139.873	-1.02943	0.258273	-3.98582	6.72472e-05	0.000113132
SA11v2_00252	430.238	-0.682407	0.268309	-2.54336	0.0109791	0.0149916
SA11v2_00253	1686.88	-0.509759	0.187342	-2.72101	0.00650833	0.00914983
SA11v2_00254	1451.74	-0.161719	0.215837	-0.749263	0.453699	0.496022
SA11v2_00255	24846.5	-4.61206	0.208233	-22.1485	1.07827e-108	7.93819e-107
SA11v2_00256	378.707	-0.533371	0.198183	-2.69131	0.00711715	0.0099522
SA11v2_00257	134.258	0.0821463	0.239178	0.343453	0.731258	0.761866
SA11v2_00258	690.28	0.947944	0.434415	2.18211	0.0291012	0.0379711
SA11v2_00259	379.242	-2.82403	0.204487	-13.8103	2.21001e-43	2.78354e-42
SA11v2_00260	42.8829	3.71628	0.597007	6.22485	4.82023e-10	1.18734e-09
SA11v2_00261	1081.57	3.08547	0.361079	8.54515	1.28369e-17	4.97027e-17
SA11v2_00262	184.656	-3.41248	0.257373	-13.2589	4.0069e-40	4.33624e-39
SA11v2_00263	167.723	-3.84249	0.328911	-11.6825	1.56692e-31	1.16837e-30
SA11v2_00264	2012.67	-4.65918	0.202112	-23.0525	1.38929e-117	1.17126e-115
SA11v2_00266	575.769	2.70029	0.213253	12.6623	9.56052e-37	9.03668e-36
SA11v2_00267	2090.62	0.859714	0.21391	4.01905	5.84339e-05	9.88139e-05
SA11v2_00268	219.546	-0.586126	0.231841	-2.52813	0.0114671	0.0156416
SA11v2_00269	112.653	-0.330692	0.247524	-1.336	0.18155	0.212343
SA11v2_00270	443.498	1.73729	0.295601	5.87712	4.17456e-09	9.57456e-09
SA11v2_00271	826.638	1.01266	0.22792	4.44308	8.86808e-06	1.60448e-05
SA11v2_00272	1433.89	1.63868	0.200764	8.1622	3.28974e-16	1.18182e-15
SA11v2_00273	214.188	-1.91063	0.265819	-7.18771	6.58859e-13	1.95563e-12
SA11v2_00274	336.579	-1.91707	0.2459	-7.79616	6.38205e-15	2.1384e-14
SA11v2_00275	506.727	0.55499	0.192152	2.88828	0.00387358	0.00556089
SA11v2_00276	612.344	-0.220688	0.235546	-0.936923	0.348798	0.388818
SA11v2_00277	1211.56	-0.525306	0.227431	-2.30973	0.0209029	0.0276606
SA11v2_00278	1405.21	-2.06936	0.222545	-9.29862	1.42285e-20	6.34038e-20
SA11v2_00279	4116.3	-2.71735	0.200109	-13.5793	5.31138e-42	6.35299e-41
SA11v2_00280	913.33	-3.52973	0.213988	-16.495	3.98631e-61	1.04182e-59
SA11v2_00281	144.696	-3.47026	0.254833	-13.6178	3.14023e-42	3.79076e-41
SA11v2_00282	169.761	-2.31591	0.227135	-10.1962	2.06179e-24	1.1191e-23
SA11v2_00283	830.664	-4.51667	0.280977	-16.0749	3.82617e-58	9.00873e-57
SA11v2_00284	57.1057	-0.780979	0.305242	-2.55856	0.0105108	0.014401
SA11v2_00285	40.3427	-0.54286	0.317567	-1.70944	0.0873702	0.107475
SA11v2_00286	68.3009	-0.610293	0.266601	-2.28917	0.0220697	0.0291088
SA11v2_00287	74.1458	-1.00014	0.278258	-3.59429	0.000325282	0.000514292
SA11v2_00288	20.1776	-2.53119	0.473499	-5.34572	9.006e-08	1.88448e-07
SA11v2_00289	96.1503	-2.49458	0.263015	-9.48456	2.43417e-21	1.12397e-20
SA11v2_00290	11.2495	-1.73736	0.534656	-3.24949	0.00115613	0.00175111
SA11v2_00291	39.7886	-2.05592	0.381428	-5.39007	7.04314e-08	1.48806e-07
SA11v2_00292	110.834	-0.142759	0.232335	-0.61445	0.538918	0.580929
SA11v2_00293	279.106	-2.72535	0.268828	-10.1379	3.75081e-24	2.00056e-23
SA11v2_00294	73.3977	-0.556964	0.282662	-1.97042	0.0487904	0.061975
SA11v2_00295	66.5597	-0.0406785	0.286679	-0.141896	0.887162	0.90429
SA11v2_00296	30.5046	1.36421	0.392941	3.4718	0.000516983	0.000805445
SA11v2_00297	238.697	2.81716	0.266062	10.5883	3.37502e-26	1.97772e-25
SA11v2_00298	19.5623	0.103724	0.408254	0.254067	0.799444	0.823875
SA11v2_00299	103.703	0.890469	0.251596	3.53928	0.000401221	0.000629217
SA11v2_00300	54.1725	1.68954	0.326338	5.17727	2.25158e-07	4.58294e-07
SA11v2_00301	1368.89	0.0621579	0.186296	0.33365	0.738644	0.768795
SA11v2_00302	0.690664	2.50576	1.5495	1.61715	0.105847	0.128367
SA11v2_00303	89.9044	2.20611	0.31892	6.91744	4.59891e-12	1.29239e-11
SA11v2_00304	6877.27	1.53212	0.252149	6.07623	1.23039e-09	2.92996e-09
SA11v2_00305	196.796	0.69909	0.256663	2.72377	0.00645417	0.0090833
SA11v2_00306	111.947	1.38658	0.289466	4.79013	1.6667e-06	3.16909e-06
SA11v2_00307	255.685	0.792017	0.218521	3.62444	0.000289585	0.000459102
SA11v2_00308	1685.8	-2.19489	0.237584	-9.23837	2.50284e-20	1.09936e-19
SA11v2_00309	101.91	0.248712	0.246587	1.00862	0.313158	0.351789
SA11v2_00310	66.2034	-0.480215	0.274703	-1.74812	0.0804428	0.099309
SA11v2_00311	172.576	0.688415	0.233596	2.94703	0.00320837	0.00464162
SA11v2_00312	12.5363	0.723443	0.537308	1.34642	0.178167	0.208713
SA11v2_00313	12.0071	-0.442359	0.48227	-0.917245	0.359014	0.3991
SA11v2_00314	438.988	-0.975373	0.237482	-4.10714	4.00592e-05	6.87875e-05
SA11v2_00315	245.417	-0.568152	0.269154	-2.11088	0.0347826	0.0449353
SA11v2_00316	303.518	-1.22612	0.281458	-4.3563	1.3228e-05	2.36225e-05
SA11v2_00317	12837.8	-1.06256	0.355428	-2.98953	0.00279405	0.00406018
SA11v2_00318	42692	-2.81443	0.368856	-7.63017	2.34445e-14	7.58321e-14
SA11v2_00319	776.59	-3.27003	0.363198	-9.00342	2.18802e-19	9.17144e-19
SA11v2_00320	531.511	-3.51919	0.389326	-9.03919	1.57843e-19	6.66974e-19
SA11v2_00321	5534.21	-4.5834	0.344763	-13.2943	2.49666e-40	2.74161e-39
SA11v2_00322	5513.52	-4.7165	0.320454	-14.7182	4.92756e-49	7.71148e-48
SA11v2_00323	7547.05	-4.57884	0.323321	-14.1619	1.57672e-45	2.16882e-44
SA11v2_00324	10344	-3.91432	0.377123	-10.3794	3.07647e-25	1.73845e-24
SA11v2_00325	32.8697	-0.502657	0.409172	-1.22847	0.219269	0.25351
SA11v2_00326	44.7565	1.91306	0.376958	5.075	3.87496e-07	7.72185e-07
SA11v2_00327	122.255	2.7487	0.297711	9.23278	2.63707e-20	1.15734e-19
SA11v2_00328	172.874	1.62965	0.235626	6.91627	4.6368e-12	1.30164e-11
SA11v2_00329	747.502	-2.16227	0.25215	-8.57535	9.879e-18	3.83922e-17
SA11v2_00330	707.954	-3.11717	0.255756	-12.188	3.60001e-34	3.0697e-33
SA11v2_00331	79.7933	1.27591	0.289359	4.40945	1.03633e-05	1.86276e-05
SA11v2_00332	95.2768	-0.958054	0.278315	-3.44233	0.000576717	0.000895308
SA11v2_00333	15.6093	-1.38458	0.502542	-2.75516	0.00586642	0.00827855
SA11v2_00334	833.751	-0.763787	0.182418	-4.18702	2.82637e-05	4.91301e-05
SA11v2_00335	1092.89	1.26588	0.206682	6.12478	9.08095e-10	2.19374e-09
SA11v2_00336	287.927	-1.12489	0.230456	-4.88117	1.05458e-06	2.02956e-06
SA11v2_00337	262.848	-0.777061	0.228852	-3.39548	0.000685094	0.00105572
SA11v2_00338	46.6799	-1.31712	0.307977	-4.27668	1.89703e-05	3.33864e-05
SA11v2_00339	14.462	-1.54418	0.460205	-3.35541	0.00079247	0.00121545
SA11v2_00340	42.0868	-0.855813	0.338036	-2.53172	0.0113505	0.0154906
SA11v2_00341	192.685	-0.199123	0.268133	-0.742629	0.457707	0.499881
SA11v2_00342	1061.74	2.89789	0.246029	11.7787	5.02774e-32	3.8647e-31
SA11v2_00343	1635.83	1.9093	0.19645	9.71898	2.50265e-22	1.218e-21
SA11v2_00344	1757.8	4.60481	0.32631	14.1117	3.21504e-45	4.3763e-44
SA11v2_00345	975.922	2.25099	0.230293	9.77447	1.44907e-22	7.19988e-22
SA11v2_00346	166.54	-1.11961	0.266912	-4.1947	2.73231e-05	4.75742e-05
SA11v2_00347	3142.42	-5.57017	0.211524	-26.3335	7.93632e-153	1.09166e-150
SA11v2_00348	1046.43	-4.59302	0.197232	-23.2873	5.95831e-120	5.27866e-118
SA11v2_00349	801.293	-0.564654	0.217207	-2.59961	0.009333	0.0128513
SA11v2_00350	241.606	0.516391	0.208418	2.47766	0.0132246	0.0178848
SA11v2_00351	137.321	3.51677	0.357087	9.8485	6.95778e-23	3.49695e-22
SA11v2_00352	1107.27	2.84512	0.239994	11.855	2.02766e-32	1.59137e-31
SA11v2_00353	865.466	3.81854	0.35196	10.8494	2.00819e-27	1.23492e-26
SA11v2_00354	3883.7	-5.11047	0.289165	-17.6732	6.74724e-70	2.20424e-68
SA11v2_00355	31.1051	0.606046	0.399559	1.51679	0.12932	0.154634
SA11v2_00356	41.4447	1.64221	0.417161	3.93663	8.26328e-05	0.000137818
SA11v2_00357	106.809	1.09125	0.438046	2.49118	0.0127319	0.0172587
SA11v2_00358	69.3112	0.440788	0.408234	1.07975	0.280256	0.317352
SA11v2_00359	219.087	0.858285	0.300439	2.85677	0.00427974	0.00611876
SA11v2_00360	270.238	0.474407	0.230329	2.05969	0.0394281	0.0506739
SA11v2_00361	457.508	-1.8647	0.203671	-9.15544	5.41369e-20	2.34056e-19
SA11v2_00362	51.3283	-1.41967	0.346514	-4.09702	4.18511e-05	7.16761e-05
SA11v2_00363	448.572	-1.2324	0.235008	-5.24407	1.57073e-07	3.22602e-07
SA11v2_00364	332.596	0.805165	0.308182	2.61263	0.0089848	0.0123914
SA11v2_00365	233.972	0.0125919	0.242192	0.0519915	0.958535	0.964997
SA11v2_00366	204.785	-0.884791	0.215705	-4.10186	4.09839e-05	7.02831e-05
SA11v2_00367	69.2728	-1.56498	0.275373	-5.68314	1.32245e-08	2.92529e-08
SA11v2_00368	397.589	0.228767	0.257962	0.886824	0.375174	0.416002
SA11v2_00369	1496.56	0.386869	0.216973	1.78303	0.0745813	0.0923345
SA11v2_00370	123.635	-1.14522	0.254471	-4.5004	6.78248e-06	1.24045e-05
SA11v2_00371	328.948	-2.00439	0.269153	-7.44701	9.54814e-14	2.99569e-13
SA11v2_00372	107.425	-1.55436	0.340615	-4.56339	5.03341e-06	9.29668e-06
SA11v2_00373	141.611	-0.113001	0.321464	-0.351519	0.725199	0.75661
SA11v2_00374	1120.82	-0.111578	0.243279	-0.458641	0.646492	0.683222
SA11v2_00375	331.726	-0.0659226	0.237831	-0.277183	0.78164	0.807597
SA11v2_00376	341.975	-0.715408	0.234799	-3.0469	0.00231218	0.00339583
SA11v2_00377	681.623	-3.92645	0.260699	-15.0612	2.91421e-51	4.97797e-50
SA11v2_00378	633.731	-3.9146	0.246806	-15.8611	1.17865e-56	2.5353e-55
SA11v2_00379	421.995	-0.630112	0.236089	-2.66896	0.00760855	0.0106025
SA11v2_00380	8.485	0.741439	0.642499	1.15399	0.248503	0.284017
SA11v2_00381	5731.53	-4.24775	0.258838	-16.4108	1.60028e-60	4.12052e-59
SA11v2_00382	299.555	1.24109	0.215797	5.75117	8.86279e-09	1.98738e-08
SA11v2_00383	320.584	0.990931	0.22275	4.44862	8.64231e-06	1.56634e-05
SA11v2_00384	387.633	2.59128	0.348335	7.43904	1.01416e-13	3.17617e-13
SA11v2_00385	3882.91	-0.00311588	0.197351	-0.0157885	0.987403	0.988972
SA11v2_00386	5296.23	-2.1369	0.196255	-10.8884	1.30977e-27	8.16966e-27
SA11v2_00387	118.866	-1.64604	0.26996	-6.09736	1.07838e-09	2.58445e-09
SA11v2_00388	189.315	-2.23121	0.229427	-9.72514	2.35586e-22	1.15085e-21
SA11v2_00389	241.721	-2.97634	0.227902	-13.0598	5.59007e-39	5.85557e-38
SA11v2_00390	97.6209	-1.42116	0.338178	-4.20241	2.64092e-05	4.60596e-05
SA11v2_00391	143.636	-0.933816	0.294932	-3.1662	0.00154443	0.00231111
SA11v2_00392	106.209	1.61706	0.281518	5.74406	9.24347e-09	2.07008e-08
SA11v2_00393	61.4999	1.43062	0.340859	4.19711	2.70348e-05	4.71037e-05
SA11v2_00394	32.3631	-1.00412	0.417757	-2.4036	0.0162347	0.021703
SA11v2_00395	42.5596	-1.13139	0.31952	-3.54092	0.000398732	0.000625689
SA11v2_00396	1658.37	-1.24861	0.267166	-4.67352	2.96075e-06	5.55885e-06
SA11v2_00397	295.915	-1.81958	0.356009	-5.11106	3.20351e-07	6.44276e-07
SA11v2_00398	148.586	0.0376116	0.234444	0.160429	0.872543	0.891126
SA11v2_00399	41.4179	-0.810768	0.317807	-2.55113	0.0107375	0.0146923
SA11v2_00400	31.2463	2.13391	0.409037	5.21691	1.81929e-07	3.72044e-07
SA11v2_00401	1641.43	-4.58576	0.229123	-20.0144	4.128e-89	2.03557e-87
SA11v2_00402	634.644	0.374565	0.237022	1.5803	0.114039	0.137536
SA11v2_00403	4271.51	0.297249	0.328826	0.90397	0.366011	0.406187
SA11v2_00404	551.059	-0.0400627	0.41236	-0.0971548	0.922603	0.934945
SA11v2_00405	69.3751	-1.45831	0.270617	-5.38883	7.09185e-08	1.49774e-07
SA11v2_00406	237.655	-1.37957	0.282456	-4.88421	1.03844e-06	1.99923e-06
SA11v2_00407	313.897	-1.38016	0.227083	-6.07777	1.21869e-09	2.90341e-09
SA11v2_00408	190.217	-0.740954	0.248673	-2.97963	0.00288597	0.00418794
SA11v2_00409	125.572	-0.917443	0.272094	-3.37179	0.000746827	0.00114814
SA11v2_00410	1240	-2.67368	0.200451	-13.3383	1.3855e-40	1.54241e-39
SA11v2_00411	1086.79	-2.72163	0.211338	-12.8781	5.98189e-38	5.97846e-37
SA11v2_00412	184.584	-0.716029	0.269081	-2.66101	0.0077906	0.0108475
SA11v2_00413	892.738	-3.4959	0.328075	-10.6558	1.63809e-26	9.6968e-26
SA11v2_00414	13804.4	-3.57355	0.333193	-10.7252	7.75481e-27	4.66449e-26
SA11v2_00415	8278.95	-3.9116	0.28938	-13.5172	1.23812e-41	1.46087e-40
SA11v2_00416	11645.9	-3.27526	0.229129	-14.2944	2.37124e-46	3.33185e-45
SA11v2_00417	6405.39	-3.59111	0.210228	-17.0819	2.02317e-65	5.8105e-64
SA11v2_00418	3084.81	-0.24122	0.332034	-0.726492	0.467537	0.51008
SA11v2_00419	738.707	3.48855	0.225218	15.4897	4.07363e-54	8.09614e-53
SA11v2_00420	306.056	0.628605	0.207861	3.02415	0.00249329	0.00364748
SA11v2_00421	5692.28	-0.785153	0.243814	-3.2203	0.00128057	0.00192786
SA11v2_00422	381.556	-1.36845	0.265067	-5.16266	2.43468e-07	4.94792e-07
SA11v2_00423	964.857	1.17369	0.217873	5.38704	7.16262e-08	1.51208e-07
SA11v2_00424	1270.1	1.47511	0.214411	6.87983	5.99248e-12	1.66876e-11
SA11v2_00425	312.893	2.47248	0.301688	8.1955	2.4956e-16	9.07127e-16
SA11v2_00426	105.718	-2.85429	0.293775	-9.71589	2.57997e-22	1.25446e-21
SA11v2_00427	242.47	-3.59159	0.30453	-11.7939	4.19684e-32	3.24031e-31
SA11v2_00428	802.973	-4.20635	0.250164	-16.8144	1.91462e-63	5.26723e-62
SA11v2_00429	743.909	-4.29772	0.281189	-15.2841	9.76157e-53	1.80296e-51
SA11v2_00430	476.99	1.04192	0.24955	4.17518	2.97751e-05	5.16886e-05
SA11v2_00431	304.319	1.21233	0.259971	4.66332	3.1115e-06	5.82933e-06
SA11v2_00432	7500.16	-3.09424	0.24422	-12.6699	8.68412e-37	8.25307e-36
SA11v2_00433	120.914	-0.214122	0.359933	-0.594894	0.551914	0.59286
SA11v2_00434	64.9492	2.53234	0.365646	6.92566	4.33957e-12	1.22083e-11
SA11v2_00435	3059.76	-2.35205	0.189322	-12.4235	1.94748e-35	1.75508e-34
SA11v2_00436	7311.59	-3.97244	0.265582	-14.9574	1.39264e-50	2.31825e-49
SA11v2_00437	323.344	2.76205	0.246622	11.1995	4.09927e-29	2.73651e-28
SA11v2_00438	1828.52	3.39499	0.335578	10.1168	4.65277e-24	2.47155e-23
SA11v2_00439	15195	2.68374	0.462737	5.79972	6.6426e-09	1.50047e-08
SA11v2_00440	58.0911	0.752713	0.308328	2.44127	0.0146357	0.0196609
SA11v2_00441	52.6009	1.08986	0.349055	3.12233	0.00179427	0.00266666
SA11v2_00442	804.434	-2.81615	0.289616	-9.72372	2.38891e-22	1.16482e-21
SA11v2_00443	395.157	1.87382	0.241191	7.76904	7.90826e-15	2.63122e-14
SA11v2_00444	1163.19	1.02108	0.212108	4.81394	1.4798e-06	2.82502e-06
SA11v2_00445	34.5835	2.49466	0.457841	5.44875	5.07245e-08	1.08352e-07
SA11v2_00446	242.225	1.18193	0.2291	5.15903	2.48238e-07	5.04095e-07
SA11v2_00447	12996.8	-3.76195	0.17761	-21.181	1.43064e-99	8.30883e-98
SA11v2_00448	86.4638	2.67149	0.329059	8.11858	4.71679e-16	1.67833e-15
SA11v2_00449	28.3483	1.75942	0.413418	4.25579	2.08312e-05	3.65999e-05
SA11v2_00450	1047.8	-2.07249	0.220902	-9.38194	6.47704e-21	2.93121e-20
SA11v2_00451	72.7125	-1.4395	0.330388	-4.35701	1.31851e-05	2.35538e-05
SA11v2_00452	163.58	-0.178487	0.289335	-0.616888	0.537308	0.579672
SA11v2_00453	69.4016	3.49297	0.388741	8.98532	2.57982e-19	1.07619e-18
SA11v2_00454	32.5108	1.8996	0.395186	4.80684	1.53334e-06	2.9251e-06
SA11v2_00455	27.569	-0.230887	0.456396	-0.505892	0.612932	0.652106
SA11v2_00456	18.0452	-0.495953	0.419592	-1.18199	0.23721	0.272206
SA11v2_00457	92.483	-0.997801	0.327627	-3.04554	0.00232266	0.00340907
SA11v2_00458	128.535	-0.172247	0.267374	-0.644219	0.519433	0.562012
SA11v2_00459	34.7387	0.153089	0.361539	0.423436	0.671977	0.706723
SA11v2_00460	219.295	0.423801	0.226949	1.86738	0.0618481	0.0774138
SA11v2_00461	69.5209	-0.554679	0.294928	-1.88073	0.060009	0.0753463
SA11v2_00462	20.5213	-0.94797	0.389927	-2.43115	0.015051	0.020193
SA11v2_00463	3397.44	-4.02204	0.234701	-17.1369	7.87587e-66	2.29984e-64
SA11v2_00464	548.709	-3.05785	0.256907	-11.9025	1.14804e-32	9.07839e-32
SA11v2_00465	849.254	-2.18692	0.224391	-9.74602	1.91838e-22	9.40653e-22
SA11v2_00466	2506.39	-2.33408	0.279007	-8.36567	5.97722e-17	2.24446e-16
SA11v2_00467	1756.19	-1.56456	0.24249	-6.45208	1.10325e-10	2.82128e-10
SA11v2_00468	30.0168	2.71004	0.468975	5.77864	7.53062e-09	1.6952e-08
SA11v2_00469	9.5142	2.95189	0.774793	3.80991	0.000139015	0.000227072
SA11v2_00470	111.508	2.57524	0.328649	7.83584	4.65717e-15	1.57153e-14
SA11v2_00471	662.611	2.35854	0.26977	8.7428	2.27404e-18	9.14341e-18
SA11v2_00472	1672.53	2.72468	0.238279	11.4348	2.80149e-30	1.96292e-29
SA11v2_00473	1317.08	3.20861	0.279035	11.4989	1.33567e-30	9.55068e-30
SA11v2_00474	1248.7	2.97399	0.36598	8.1261	4.43319e-16	1.57849e-15
SA11v2_00475	1454.38	3.47652	0.259752	13.384	7.50033e-41	8.46743e-40
SA11v2_00476	116.943	2.47971	0.277359	8.94046	3.87542e-19	1.6026e-18
SA11v2_00477	406.35	1.05098	0.256886	4.09123	4.29089e-05	7.33916e-05
SA11v2_00478	103.84	1.35708	0.264816	5.12462	2.98141e-07	6.01459e-07
SA11v2_00479	84.8226	1.96779	0.297485	6.61474	3.72202e-11	9.86561e-11
SA11v2_00480	77.7762	1.47446	0.29599	4.98146	6.3106e-07	1.23356e-06
SA11v2_00481	9.25537	1.52821	0.64664	2.3633	0.0181128	0.0241396
SA11v2_00482	646.794	1.67723	0.196418	8.53912	1.35242e-17	5.22477e-17
SA11v2_00483	332.714	1.9959	0.215717	9.25243	2.19439e-20	9.6794e-20
SA11v2_00484	276.354	1.80563	0.229296	7.87468	3.41604e-15	1.16172e-14
SA11v2_00485	415.918	1.60325	0.220477	7.27176	3.54828e-13	1.07331e-12
SA11v2_00486	147.081	-0.685909	0.227079	-3.02057	0.00252297	0.00368985
SA11v2_00487	141.969	-0.517753	0.240447	-2.1533	0.0312954	0.0406514
SA11v2_00488	36.1727	-0.17781	0.362882	-0.489995	0.624137	0.662947
SA11v2_00489	170.289	0.389882	0.221603	1.75937	0.0785149	0.0970665
SA11v2_00490	396.898	-1.15866	0.221499	-5.23101	1.68587e-07	3.45705e-07
SA11v2_00491	321.895	0.445287	0.221555	2.00983	0.0444495	0.0567369
SA11v2_00492	168.741	0.0475245	0.265555	0.178963	0.857967	0.878487
SA11v2_00493	1106.06	0.813494	0.189996	4.28164	1.85524e-05	3.2695e-05
SA11v2_00494	982.543	1.47301	0.187367	7.86162	3.79205e-15	1.28708e-14
SA11v2_00495	529.436	-0.829528	0.22263	-3.72604	0.000194515	0.000313709
SA11v2_00496	1786.04	4.87435	0.356531	13.6716	1.50102e-42	1.85043e-41
SA11v2_00497	187.749	3.38536	0.291663	11.6071	3.79137e-31	2.78335e-30
SA11v2_00498	93.585	2.75547	0.321243	8.57753	9.6929e-18	3.7697e-17
SA11v2_00499	82.1323	0.680538	0.314687	2.16259	0.0305728	0.0397919
SA11v2_00500	685.072	-0.422269	0.195542	-2.15948	0.0308133	0.0400749
SA11v2_00501	423.947	-0.502658	0.233813	-2.14983	0.0315686	0.0409656
SA11v2_00502	115.732	1.18589	0.349117	3.39682	0.000681748	0.00105118
SA11v2_00503	74.7874	-0.584348	0.366515	-1.59434	0.11086	0.133827
SA11v2_00504	473.714	0.311945	0.192405	1.62129	0.104955	0.127404
SA11v2_00505	188.41	-0.456013	0.243184	-1.87518	0.0607684	0.0761719
SA11v2_00506	383.877	-1.52299	0.243226	-6.26163	3.80979e-10	9.45573e-10
SA11v2_00507	265.095	-2.10487	0.251954	-8.35417	6.58954e-17	2.4673e-16
SA11v2_00508	455.765	-1.20017	0.206816	-5.80308	6.51064e-09	1.4713e-08
SA11v2_00509	347.579	-1.46971	0.221503	-6.63515	3.24172e-11	8.61438e-11
SA11v2_00510	708.585	-1.13925	0.221248	-5.14922	2.61578e-07	5.29744e-07
SA11v2_00511	407.227	-1.1637	0.188954	-6.15866	7.33632e-10	1.77861e-09
SA11v2_00512	27.9833	-1.63874	0.398611	-4.11114	3.93718e-05	6.76517e-05
SA11v2_00513	301.145	-1.33685	0.261207	-5.11795	3.08878e-07	6.22159e-07
SA11v2_00514	96.2773	-2.00091	0.290627	-6.88481	5.78647e-12	1.61397e-11
SA11v2_00515	577.295	-3.63436	0.245952	-14.7767	2.07157e-49	3.29122e-48
SA11v2_00516	162.593	-3.04579	0.248037	-12.2796	1.16595e-34	1.01405e-33
SA11v2_00517	905.1	-3.29576	0.229829	-14.34	1.23021e-46	1.75691e-45
SA11v2_00518	1552.65	-3.3351	0.217507	-15.3333	4.58372e-53	8.68084e-52
SA11v2_00519	955.433	-2.54836	0.195195	-13.0555	5.91305e-39	6.18151e-38
SA11v2_00520	577.059	-1.25954	0.188891	-6.66806	2.59201e-11	6.94791e-11
SA11v2_00521	224.671	-1.03398	0.269972	-3.82996	0.000128164	0.000210136
SA11v2_00522	483.114	-2.55444	0.239176	-10.6802	1.26016e-26	7.50214e-26
SA11v2_00523	428.218	-3.94575	0.272196	-14.496	1.28445e-47	1.89656e-46
SA11v2_00524	431.325	-3.73644	0.226254	-16.5143	2.89291e-61	7.5986e-60
SA11v2_00525	683.87	-2.02426	0.273301	-7.40669	1.29495e-13	4.03137e-13
SA11v2_00526	282.881	-1.85262	0.296933	-6.23921	4.39797e-10	1.0864e-09
SA11v2_00527	179.749	-2.61114	0.273637	-9.54236	1.39622e-21	6.55709e-21
SA11v2_00528	1011.67	-0.976271	0.193468	-5.04617	4.50765e-07	8.93834e-07
SA11v2_00529	271.531	0.398334	0.249345	1.59752	0.11015	0.133184
SA11v2_00530	244.299	2.07201	0.223358	9.27663	1.74924e-20	7.77492e-20
SA11v2_00531	172.876	4.73893	0.377927	12.5393	4.55038e-36	4.18747e-35
SA11v2_00532	473.451	4.19801	0.255372	16.4388	1.00878e-60	2.61035e-59
SA11v2_00533	309.188	2.58083	0.348022	7.41569	1.2099e-13	3.7824e-13
SA11v2_00534	1849.42	2.26105	0.279105	8.10108	5.44755e-16	1.9344e-15
SA11v2_00535	202.121	2.28556	0.423691	5.39439	6.87557e-08	1.455e-07
SA11v2_00536	92.998	1.67476	0.429132	3.90267	9.5137e-05	0.000157967
SA11v2_00537	188.268	0.92429	0.22197	4.16404	3.12666e-05	5.42238e-05
SA11v2_00538	458.749	-0.393031	0.210833	-1.86418	0.0622962	0.0779001
SA11v2_00539	414.871	-1.218	0.240612	-5.06209	4.14682e-07	8.24788e-07
SA11v2_00540	259.696	-0.167662	0.201386	-0.832541	0.405104	0.447102
SA11v2_00541	1661.84	-0.843485	0.305523	-2.76079	0.00576614	0.00814804
SA11v2_00542	232.743	1.05673	0.305238	3.46197	0.000536234	0.00083519
SA11v2_00543	338.45	2.64984	0.308756	8.58232	9.29792e-18	3.62148e-17
SA11v2_00544	376.821	2.96004	0.232039	12.7566	2.86274e-37	2.77616e-36
SA11v2_00545	760.616	3.20054	0.208911	15.3201	5.61466e-53	1.05189e-51
SA11v2_00546	5308.95	2.62922	0.227168	11.5739	5.58811e-31	4.08518e-30
SA11v2_00547	569.098	4.32068	0.397624	10.8662	1.66933e-27	1.03384e-26
SA11v2_00548	215.21	3.74609	0.410924	9.11625	7.77682e-20	3.33465e-19
SA11v2_00549	1224.37	4.02072	0.377768	10.6433	1.87293e-26	1.10494e-25
SA11v2_00550	115.431	1.96731	0.297578	6.61108	3.81514e-11	1.00971e-10
SA11v2_00551	265.492	-1.84682	0.216648	-8.52451	1.53461e-17	5.91549e-17
SA11v2_00552	8139.94	-2.41029	0.196906	-12.2408	1.88215e-34	1.62075e-33
SA11v2_00553	565.924	0.139015	0.226976	0.612466	0.540229	0.581862
SA11v2_00554	1517.13	-2.13633	0.305508	-6.99271	2.69619e-12	7.68011e-12
SA11v2_00555	110.478	0.136414	0.27249	0.500621	0.616638	0.655515
SA11v2_00556	705.267	-0.513718	0.201215	-2.55307	0.0106777	0.0146182
SA11v2_00557	46.904	-0.454819	0.301518	-1.50843	0.131444	0.15697
SA11v2_00558	732.818	0.970251	0.213382	4.54702	5.44098e-06	1.00176e-05
SA11v2_00559	1721.81	0.202153	0.261625	0.77268	0.439712	0.481234
SA11v2_00560	5656.85	0.238924	0.217227	1.09989	0.271382	0.307904
SA11v2_00561	2579.34	-0.0776569	0.183852	-0.422388	0.672742	0.707245
SA11v2_00562	1737.88	-0.632941	0.209579	-3.02006	0.00252724	0.00369507
SA11v2_00563	342.844	-2.27769	0.22869	-9.95971	2.28727e-23	1.17789e-22
SA11v2_00564	107.35	0.401736	0.258798	1.55231	0.120587	0.145032
SA11v2_00565	878.884	1.10427	0.257219	4.2931	1.76196e-05	3.11456e-05
SA11v2_00566	16874.4	4.23683	0.389124	10.8881	1.31338e-27	8.18237e-27
SA11v2_00567	10140	3.92675	0.344181	11.4089	3.77299e-30	2.63303e-29
SA11v2_00568	11968.9	3.66764	0.31508	11.6403	2.56979e-31	1.8999e-30
SA11v2_00569	130.76	0.676561	0.312264	2.16663	0.0302629	0.0394081
SA11v2_00570	108.971	0.700688	0.257369	2.7225	0.00647892	0.00911093
SA11v2_00571	455.573	2.35511	0.229864	10.2457	1.2373e-24	6.8006e-24
SA11v2_00572	142.015	2.96192	0.307085	9.64528	5.14701e-22	2.46369e-21
SA11v2_00573	8.81872	0.279858	0.592619	0.472239	0.636756	0.674285
SA11v2_00574	50.5206	-0.302113	0.329671	-0.916408	0.359453	0.399503
SA11v2_00575	76.0076	0.944816	0.350328	2.69695	0.00699777	0.00979313
SA11v2_00576	72.4745	-0.691117	0.430755	-1.60443	0.108619	0.131515
SA11v2_00577	128.448	-1.43244	0.449804	-3.18459	0.00144961	0.00217421
SA11v2_00578	84.7045	-1.00174	0.360953	-2.77525	0.00551591	0.007805
SA11v2_00579	53.5072	-0.349661	0.448274	-0.780016	0.435381	0.476845
SA11v2_00580	21.6217	-0.372128	0.541573	-0.687124	0.492004	0.534658
SA11v2_00581	86.5398	0.0880405	0.269243	0.326993	0.743674	0.7728
SA11v2_00582	116.722	-1.14577	0.250369	-4.57633	4.73206e-06	8.75248e-06
SA11v2_00583	145.556	-1.73018	0.335336	-5.15955	2.47549e-07	5.02891e-07
SA11v2_00584	85.0129	-1.24009	0.308087	-4.02512	5.69464e-05	9.6392e-05
SA11v2_00585	117.267	-0.302489	0.243281	-1.24337	0.213731	0.247545
SA11v2_00586	235.188	0.768205	0.25976	2.95737	0.0031028	0.00449137
SA11v2_00587	6478.88	-0.0367725	0.221577	-0.165958	0.86819	0.8872
SA11v2_00589	380.896	1.10774	0.225246	4.91792	8.74695e-07	1.69021e-06
SA11v2_00590	400.288	0.0933196	0.241009	0.387204	0.698605	0.731786
SA11v2_00591	193.792	0.556919	0.375858	1.48173	0.138413	0.164878
SA11v2_00592	1230.47	1.49562	0.282362	5.29684	1.17825e-07	2.44006e-07
SA11v2_00593	312.97	-1.5078	0.231893	-6.50213	7.91881e-11	2.04909e-10
SA11v2_00594	42.9836	-0.0589669	0.336777	-0.175092	0.861008	0.881119
SA11v2_00595	347.262	-0.733763	0.220288	-3.33093	0.000865562	0.00132367
SA11v2_00596	165.567	2.0094	0.293861	6.83792	8.03516e-12	2.21869e-11
SA11v2_00597	4814.98	-4.37655	0.258143	-16.954	1.79943e-64	5.00298e-63
SA11v2_00598	702.769	-3.22289	0.319957	-10.0729	7.28141e-24	3.82897e-23
SA11v2_00599	685.332	-1.55691	0.296924	-5.24346	1.57596e-07	3.23549e-07
SA11v2_00600	996.558	-2.82898	0.35181	-8.04122	8.8945e-16	3.11815e-15
SA11v2_00601	96.9846	1.2194	0.277032	4.40166	1.07424e-05	1.92824e-05
SA11v2_00602	49.7549	0.389213	0.320817	1.21319	0.225056	0.259627
SA11v2_00603	148.034	-2.45271	0.257559	-9.52293	1.68364e-21	7.8575e-21
SA11v2_00604	7705.03	-3.44962	0.213449	-16.1613	9.44741e-59	2.31839e-57
SA11v2_00605	4236.49	-2.79537	0.286765	-9.74793	1.88259e-22	9.23973e-22
SA11v2_00606	4301.12	-1.5216	0.305509	-4.98053	6.34097e-07	1.23904e-06
SA11v2_00607	22970.6	-1.90838	0.244909	-7.79218	6.58642e-15	2.20264e-14
SA11v2_00608	183.495	-3.24055	0.286582	-11.3076	1.20368e-29	8.23511e-29
SA11v2_00609	201.201	-2.71295	0.282746	-9.59501	8.39074e-22	3.97989e-21
SA11v2_00610	472.484	-3.37233	0.255441	-13.202	8.54715e-40	9.19259e-39
SA11v2_00611	194.211	-2.13161	0.276917	-7.69766	1.38583e-14	4.55582e-14
SA11v2_00612	568.465	-1.22038	0.25692	-4.75001	2.03403e-06	3.85493e-06
SA11v2_00613	2996.2	4.61464	0.361958	12.7491	3.153e-37	3.05199e-36
SA11v2_00614	4208.91	-2.97012	0.263463	-11.2734	1.77668e-29	1.20606e-28
SA11v2_00615	31273.8	-5.91276	0.258849	-22.8425	1.73372e-115	1.37305e-113
SA11v2_00616	12952.7	-6.71545	0.22107	-30.3771	1.10317e-202	4.11875e-200
SA11v2_00617	13996.2	-7.16385	0.2532	-28.2932	4.18423e-176	9.11289e-174
SA11v2_00619	379.873	-3.73085	0.317134	-11.7643	5.96341e-32	4.53723e-31
SA11v2_00620	501.14	-4.35373	0.313285	-13.897	6.60088e-44	8.47735e-43
SA11v2_00621	1578.25	-4.15325	0.271747	-15.2835	9.84435e-53	1.81185e-51
SA11v2_00622	5977.43	-4.7205	0.251928	-18.7375	2.44944e-78	9.92499e-77
SA11v2_00623	6575.09	-5.03456	0.276191	-18.2285	3.06567e-74	1.12058e-72
SA11v2_00624	821.997	1.86166	0.252045	7.38622	1.5106e-13	4.67491e-13
SA11v2_00625	1319.07	-6.03828	0.336954	-17.9202	8.20415e-72	2.87806e-70
SA11v2_00626	5639.06	-5.87204	0.308659	-19.0244	1.07176e-80	4.66841e-79
SA11v2_00627	6424.24	-5.90602	0.275807	-21.4136	9.98852e-102	6.29036e-100
SA11v2_00628	23499.1	-6.32638	0.251185	-25.1862	5.67486e-140	6.31117e-138
SA11v2_00629	16309.6	-6.84201	0.266509	-25.6727	2.35746e-145	2.86568e-143
SA11v2_00630	7341.81	-7.79732	0.275471	-28.3054	2.96538e-176	6.73914e-174
SA11v2_00631	31658.6	-7.32025	0.262747	-27.8604	8.05032e-171	1.50282e-168
SA11v2_00632	22301.6	-8.27849	0.248015	-33.379	2.76948e-244	2.89522e-241
SA11v2_00633	21652.5	-7.36774	0.234003	-31.4857	1.36342e-217	1.01809e-214
SA11v2_00634	16954.2	-6.83156	0.221924	-30.7833	4.38361e-208	2.86414e-205
SA11v2_00635	4990	-6.82337	0.222259	-30.7	5.68697e-207	3.30287e-204
SA11v2_00636	101.785	-0.843337	0.248118	-3.39894	0.000676476	0.00104367
SA11v2_00637	225.049	-0.674936	0.209512	-3.22146	0.00127539	0.00192173
SA11v2_00638	164.212	-0.614727	0.264039	-2.32817	0.019903	0.0264043
SA11v2_00639	6308.95	-4.33613	0.250402	-17.3167	3.52159e-67	1.08279e-65
SA11v2_00640	26597.4	-6.66379	0.24386	-27.3263	2.06506e-164	3.27093e-162
SA11v2_00641	16556.2	-7.19251	0.234985	-30.6084	9.4624e-206	4.49636e-203
SA11v2_00642	11621.7	-7.51137	0.269812	-27.8393	1.45199e-170	2.61709e-168
SA11v2_00643	20381.9	-7.06791	0.23248	-30.4023	5.12482e-203	2.06057e-200
SA11v2_00644	14.1436	-3.75486	0.637299	-5.89184	3.81916e-09	8.7903e-09
SA11v2_00645	2336.26	-6.40365	0.261478	-24.4903	1.876e-132	1.92271e-130
SA11v2_00646	9086.54	-6.70651	0.255369	-26.262	5.20879e-152	6.98111e-150
SA11v2_00647	21564	-7.14508	0.206176	-34.6553	3.72194e-263	4.86365e-260
SA11v2_00648	8388.36	-6.99466	0.211794	-33.0257	3.46985e-239	3.02282e-236
SA11v2_00649	3769.18	2.80602	0.21994	12.7582	2.80775e-37	2.7279e-36
SA11v2_00650	4339.48	2.26111	0.181116	12.4843	9.09278e-36	8.28013e-35
SA11v2_00651	14122.1	3.16558	0.270507	11.7024	1.23899e-31	9.29151e-31
SA11v2_00652	2351.51	-4.21352	0.237888	-17.7122	3.3756e-70	1.11673e-68
SA11v2_00653	87569.2	-6.1613	0.21838	-28.2137	3.9706e-175	8.30173e-173
SA11v2_00654	16408	-7.51976	0.204202	-36.8251	7.32913e-297	1.91547e-293
SA11v2_00655	11820.5	-6.92665	0.238771	-29.0096	4.98401e-185	1.24054e-182
SA11v2_00656	122.474	0.95769	0.257915	3.71319	0.000204659	0.000329561
SA11v2_00657	157.866	-0.199646	0.250965	-0.795512	0.426316	0.468436
SA11v2_00658	173.962	-0.249258	0.277152	-0.899353	0.368465	0.408823
SA11v2_00659	868.673	1.4773	0.228014	6.47898	9.2347e-11	2.37431e-10
SA11v2_00660	110.705	0.978253	0.279407	3.50117	0.000463222	0.000723629
SA11v2_00661	392.21	-0.392819	0.23938	-1.64098	0.100801	0.122703
SA11v2_00662	43.1237	-2.47611	0.381899	-6.48369	8.95072e-11	2.3047e-10
SA11v2_00663	5995.75	-3.54101	0.253758	-13.9543	2.96386e-44	3.91214e-43
SA11v2_00664	9526.24	-3.99757	0.295891	-13.5102	1.36059e-41	1.60176e-40
SA11v2_00665	27911.3	-4.41129	0.257449	-17.1347	8.18335e-66	2.37635e-64
SA11v2_00666	9891.78	-6.1255	0.220104	-27.83	1.8834e-170	3.2815e-168
SA11v2_00667	9973.4	-5.58117	0.26867	-20.7733	7.54712e-96	4.10925e-94
SA11v2_00668	7713.58	-5.7076	0.26279	-21.7192	1.34995e-104	9.40824e-103
SA11v2_00669	10909.2	-5.71185	0.251015	-22.755	1.27915e-114	9.97931e-113
SA11v2_00670	15337	-5.49771	0.25096	-21.9067	2.24289e-106	1.60597e-104
SA11v2_00671	921.518	-1.85041	0.22089	-8.37708	5.42577e-17	2.04326e-16
SA11v2_00672	3339.99	0.948969	0.223824	4.23981	2.2371e-05	3.92117e-05
SA11v2_00674	44.9778	-0.8948	0.31155	-2.87209	0.00407763	0.00583779
SA11v2_00675	10.564	-1.02172	0.559816	-1.8251	0.0679862	0.0845501
SA11v2_00676	730.907	4.40155	0.322758	13.6373	2.40247e-42	2.91363e-41
SA11v2_00677	276.087	-1.51187	0.223102	-6.77658	1.23052e-11	3.36575e-11
SA11v2_00678	966.026	-3.13521	0.244731	-12.8109	1.4255e-37	1.40321e-36
SA11v2_00679	1178.16	-3.74097	0.265073	-14.113	3.15844e-45	4.31049e-44
SA11v2_00680	411.948	-1.73976	0.25412	-6.8462	7.58375e-12	2.09515e-11
SA11v2_00681	316.988	-0.816716	0.217116	-3.76166	0.000168792	0.000273743
SA11v2_00682	2320.8	-1.18218	0.203543	-5.80799	6.3226e-09	1.43004e-08
SA11v2_00683	1860.08	-3.50913	0.25288	-13.8767	8.77282e-44	1.12391e-42
SA11v2_00684	1846.7	2.26095	0.244264	9.25621	2.11816e-20	9.35895e-20
SA11v2_00685	239.878	-1.49825	0.234479	-6.38968	1.66231e-10	4.21792e-10
SA11v2_00686	240.371	-0.0478813	0.250314	-0.191285	0.848302	0.870109
SA11v2_00687	594.444	-0.667531	0.181462	-3.67862	0.0002345	0.00037507
SA11v2_00688	12981.8	-3.90871	0.176137	-22.1913	4.17182e-109	3.16031e-107
SA11v2_00689	4793.06	-4.54104	0.190213	-23.8734	5.78647e-126	5.40105e-124
SA11v2_00690	56.1192	0.216803	0.324111	0.668916	0.503549	0.545842
SA11v2_00691	861.588	-1.74486	0.186167	-9.37257	7.07902e-21	3.1981e-20
SA11v2_00692	1273.7	-1.58876	0.209241	-7.59296	3.12672e-14	1.00451e-13
SA11v2_00693	627.404	-1.57531	0.21996	-7.1618	7.9622e-13	2.35132e-12
SA11v2_00694	348.289	-1.50343	0.297796	-5.04853	4.45221e-07	8.83511e-07
SA11v2_00695	535.288	-0.352933	0.292121	-1.20817	0.22698	0.261615
SA11v2_00696	171.967	-0.3335	0.243551	-1.36932	0.170899	0.20101
SA11v2_00697	662.437	-1.94553	0.250065	-7.78011	7.24628e-15	2.41867e-14
SA11v2_00698	2246.86	-2.43378	0.261729	-9.29889	1.41925e-20	6.32971e-20
SA11v2_00699	5458.37	-1.36375	0.315258	-4.32583	1.51956e-05	2.70161e-05
SA11v2_00700	177.357	-2.43012	0.26386	-9.20989	3.26472e-20	1.42562e-19
SA11v2_00701	8360.25	-3.72795	0.275751	-13.5193	1.20368e-41	1.42345e-40
SA11v2_00702	1085.49	1.27228	0.204769	6.21326	5.18974e-10	1.27715e-09
SA11v2_00703	10766	4.85019	0.36333	13.3493	1.19606e-40	1.33941e-39
SA11v2_00704	19863.4	-5.86509	0.228103	-25.7125	8.48102e-146	1.05548e-143
SA11v2_00705	675.747	-3.86257	0.239027	-16.1596	9.72333e-59	2.37495e-57
SA11v2_00706	8846.28	-5.17629	0.28108	-18.4157	9.82835e-76	3.74984e-74
SA11v2_00707	700.175	-1.38494	0.223861	-6.18661	6.14737e-10	1.50362e-09
SA11v2_00708	209.474	-0.173864	0.254297	-0.683707	0.49416	0.536764
SA11v2_00709	108.094	0.969394	0.259483	3.73587	0.000187066	0.000302348
SA11v2_00710	265.233	0.209403	0.298053	0.702569	0.482324	0.525122
SA11v2_00711	757.963	-1.17997	0.231281	-5.1019	3.36257e-07	6.7419e-07
SA11v2_00712	234.212	-1.03251	0.246388	-4.19057	2.78249e-05	4.83836e-05
SA11v2_00713	139.533	-2.04502	0.28755	-7.11189	1.14461e-12	3.34613e-12
SA11v2_00714	5417.25	-3.05979	0.241214	-12.685	7.16338e-37	6.83266e-36
SA11v2_00715	161.114	0.19709	0.214446	0.919064	0.358062	0.398211
SA11v2_00716	347.586	-0.234298	0.210304	-1.11409	0.265241	0.301656
SA11v2_00717	261.049	-0.553386	0.219222	-2.52432	0.0115921	0.0157997
SA11v2_00718	301.472	-0.582497	0.204877	-2.84316	0.00446688	0.0063689
SA11v2_00719	259.513	-0.947175	0.229636	-4.12469	3.71234e-05	6.39775e-05
SA11v2_00720	4902.49	-2.3264	0.233233	-9.97457	1.96944e-23	1.01923e-22
SA11v2_00721	7698.69	-2.3592	0.276887	-8.52046	1.58926e-17	6.11713e-17
SA11v2_00722	588.889	2.09626	0.235269	8.91006	5.10038e-19	2.1025e-18
SA11v2_00723	8233.85	0.291011	0.239395	1.21561	0.224133	0.258676
SA11v2_00724	247.997	-0.151788	0.219089	-0.692816	0.488425	0.531321
SA11v2_00725	19.3595	-0.850565	0.410998	-2.06951	0.0384981	0.0495396
SA11v2_00726	123.501	-0.605167	0.240811	-2.51304	0.0119695	0.0162759
SA11v2_00727	144.366	-0.271016	0.253169	-1.0705	0.284396	0.321762
SA11v2_00728	65.1415	-0.691745	0.284972	-2.42741	0.015207	0.0203865
SA11v2_00729	138.683	-2.00368	0.26421	-7.58365	3.35958e-14	1.07733e-13
SA11v2_00730	33.7296	-0.499925	0.384898	-1.29885	0.193995	0.225938
SA11v2_00731	68.0578	-0.292221	0.291161	-1.00364	0.315551	0.354326
SA11v2_00732	248.863	-0.567219	0.278535	-2.03644	0.0417064	0.0534443
SA11v2_00733	61.8433	-2.65823	0.376118	-7.06755	1.57697e-12	4.56427e-12
SA11v2_00734	38.7712	-2.91157	0.359886	-8.09024	5.95489e-16	2.10882e-15
SA11v2_00735	30.7216	-2.85155	0.423867	-6.72747	1.72643e-11	4.67566e-11
SA11v2_00736	376.503	-3.32761	0.220258	-15.1077	1.4398e-51	2.5021e-50
SA11v2_00737	393.67	-3.63177	0.267591	-13.5721	5.86266e-42	6.99637e-41
SA11v2_00738	191.959	-1.65991	0.327832	-5.0633	4.12059e-07	8.19882e-07
SA11v2_00739	27.8856	-1.29284	0.350284	-3.69084	0.000223513	0.000358375
SA11v2_00740	235.774	-0.577592	0.213557	-2.70462	0.00683819	0.00958264
SA11v2_00741	640.175	-1.48928	0.194415	-7.66029	1.85512e-14	6.04156e-14
SA11v2_00742	1052.14	1.7879	0.233529	7.65603	1.91773e-14	6.24157e-14
SA11v2_00743	108.904	-0.321473	0.251802	-1.27669	0.201712	0.234456
SA11v2_00744	8.6268	-0.843542	0.642527	-1.31285	0.189233	0.220836
SA11v2_00745	54.1898	-1.75156	0.310969	-5.63261	1.77502e-08	3.90326e-08
SA11v2_00746	30.8309	-1.85523	0.379061	-4.89427	9.86689e-07	1.90171e-06
SA11v2_00747	156.17	-1.18028	0.217958	-5.4152	6.12197e-08	1.30185e-07
SA11v2_00748	126.036	-1.70854	0.280377	-6.09373	1.10307e-09	2.64241e-09
SA11v2_00749	165.152	-1.86899	0.23643	-7.90503	2.67865e-15	9.19325e-15
SA11v2_00750	2947.75	3.08518	0.267543	11.5315	9.14979e-31	6.58759e-30
SA11v2_00751	410.607	1.56598	0.200061	7.82751	4.97644e-15	1.67494e-14
SA11v2_00752	972.059	-0.434888	0.217252	-2.00177	0.0453096	0.0577642
SA11v2_00753	262.604	-0.73098	0.221816	-3.29544	0.000982672	0.00149663
SA11v2_00754	439.277	0.729801	0.212153	3.43998	0.000581757	0.000902595
SA11v2_00755	24.8609	-0.322468	0.379723	-0.849219	0.395759	0.437713
SA11v2_00756	301.275	0.977806	0.242529	4.03171	5.53722e-05	9.38187e-05
SA11v2_00757	229.155	-2.19292	0.260614	-8.41442	3.94859e-17	1.49886e-16
SA11v2_00758	414.503	0.769097	0.245242	3.13607	0.0017123	0.00255063
SA11v2_00759	176.778	0.458052	0.263875	1.73586	0.0825878	0.101813
SA11v2_00760	276.651	1.00517	0.248604	4.04325	5.27146e-05	8.9548e-05
SA11v2_00761	190.028	1.1406	0.229642	4.96683	6.80545e-07	1.32534e-06
SA11v2_00762	443.367	1.33257	0.201558	6.61133	3.80874e-11	1.00853e-10
SA11v2_00763	1047.13	2.11682	0.195162	10.8465	2.0728e-27	1.27166e-26
SA11v2_00764	610.223	2.64058	0.209769	12.5881	2.45606e-36	2.28838e-35
SA11v2_00765	67.1513	2.4828	0.35126	7.06828	1.56867e-12	4.54513e-12
SA11v2_00766	94.5126	0.927067	0.255336	3.63077	0.000282579	0.000448267
SA11v2_00767	152.039	1.383	0.239644	5.77107	7.87687e-09	1.77238e-08
SA11v2_00768	76.252	1.82975	0.295533	6.19137	5.96422e-10	1.46156e-09
SA11v2_00769	81.4041	2.19952	0.360989	6.09306	1.10775e-09	2.65119e-09
SA11v2_00770	142.458	3.95465	0.388052	10.191	2.1745e-24	1.17783e-23
SA11v2_00771	63.4348	2.12865	0.317042	6.71408	1.89261e-11	5.11249e-11
SA11v2_00772	93.0624	1.15815	0.335838	3.44853	0.00056364	0.000875786
SA11v2_00773	59.536	0.819121	0.325686	2.51506	0.0119012	0.0161872
SA11v2_00774	455.142	0.963916	0.250683	3.84516	0.000120475	0.000198088
SA11v2_00775	8.50038	0.624694	0.582752	1.07197	0.283732	0.32108
SA11v2_00776	5.73557	1.22052	0.750975	1.62524	0.104111	0.126467
SA11v2_00777	101.622	0.153307	0.260779	0.587883	0.556611	0.597169
SA11v2_00778	141.037	1.17037	0.287038	4.07742	4.55385e-05	7.76859e-05
SA11v2_00779	58.1189	2.62502	0.370868	7.07805	1.462e-12	4.24312e-12
SA11v2_00780	2.92968	2.02587	1.04399	1.94051	0.0523174	0.0661178
SA11v2_00781	169.94	1.73686	0.248693	6.98395	2.86986e-12	8.15703e-12
SA11v2_00782	171.1	2.18743	0.277842	7.87292	3.46452e-15	1.17744e-14
SA11v2_00783	153	1.50055	0.268578	5.58701	2.31016e-08	5.04184e-08
SA11v2_00784	3344.6	2.53159	0.181723	13.9311	4.10211e-44	5.33376e-43
SA11v2_00785	74.0996	2.00595	0.359012	5.58743	2.30455e-08	5.0317e-08
SA11v2_00786	358.557	0.881455	0.228663	3.85481	0.000115817	0.00019085
SA11v2_00787	871.853	2.69124	0.242784	11.0849	1.48498e-28	9.6422e-28
SA11v2_00788	329.769	1.95641	0.286677	6.82445	8.82612e-12	2.43067e-11
SA11v2_00789	146.745	1.17947	0.313387	3.76363	0.000167464	0.000271759
SA11v2_00790	489.197	0.514402	0.25546	2.01363	0.0440484	0.0562798
SA11v2_00791	552.988	0.8869	0.187627	4.72694	2.27931e-06	4.30263e-06
SA11v2_00792	792.165	0.774389	0.260161	2.97658	0.00291487	0.00422753
SA11v2_00793	2222.97	3.36759	0.225996	14.9012	3.23942e-50	5.32466e-49
SA11v2_00794	338.766	2.95619	0.250605	11.7962	4.08317e-32	3.15721e-31
SA11v2_00795	807.578	1.49642	0.253062	5.91326	3.35401e-09	7.74014e-09
SA11v2_00796	282.707	1.16084	0.2589	4.48373	7.3348e-06	1.33725e-05
SA11v2_00797	124.716	1.09791	0.317393	3.45915	0.000541877	0.000843727
SA11v2_00798	3587.71	3.60654	0.207042	17.4194	5.88014e-68	1.82949e-66
SA11v2_00799	453.084	2.69722	0.223131	12.0881	1.22126e-33	1.01326e-32
SA11v2_00800	138.216	1.03155	0.303171	3.40253	0.000667659	0.00103067
SA11v2_00801	1004.29	3.11926	0.208532	14.9582	1.37795e-50	2.30113e-49
SA11v2_00802	198.958	2.1426	0.251404	8.52253	1.56106e-17	6.013e-17
SA11v2_00803	42.5849	1.22127	0.354097	3.44897	0.000562739	0.000874907
SA11v2_00804	166.882	0.309044	0.281467	1.09798	0.272215	0.308782
SA11v2_00805	4.05868	1.1886	0.850194	1.39803	0.162104	0.191355
SA11v2_00806	15.8641	2.19566	0.555556	3.95218	7.74425e-05	0.000129575
SA11v2_00807	1.57978	3.44264	1.47347	2.33642	0.0194691	0.0258615
SA11v2_00808	113.552	2.21418	0.269613	8.21243	2.16765e-16	7.92331e-16
SA11v2_00809	357.453	2.35716	0.212729	11.0806	1.55848e-28	1.01069e-27
SA11v2_00810	105.422	3.24058	0.444713	7.2869	3.17159e-13	9.67769e-13
SA11v2_00811	33.1423	1.61161	0.437438	3.68421	0.000229414	0.000367498
SA11v2_00812	60.9759	-0.254308	0.314634	-0.808269	0.418936	0.461103
SA11v2_00813	58.1669	1.16025	0.308862	3.75654	0.000172279	0.000279312
SA11v2_00814	50.2595	1.29379	0.314126	4.1187	3.8102e-05	6.55992e-05
SA11v2_00815	16.0772	0.366117	0.461356	0.793567	0.427447	0.469399
SA11v2_00816	12.1437	1.32894	0.568666	2.33694	0.0194422	0.0258324
SA11v2_00817	27.6938	0.856319	0.402711	2.12638	0.0334714	0.0433164
SA11v2_00818	5.0843	0.517728	0.730678	0.708559	0.478598	0.521391
SA11v2_00819	64.2333	0.536776	0.307108	1.74784	0.0804921	0.0993464
SA11v2_00820	4.83764	1.514	0.828681	1.827	0.0676995	0.0842136
SA11v2_00821	57.9239	1.37675	0.305952	4.4999	6.79853e-06	1.24295e-05
SA11v2_00822	28.9491	2.07505	0.426656	4.86351	1.1532e-06	2.21528e-06
SA11v2_00823	31.2257	1.13478	0.366509	3.09618	0.0019603	0.00290267
SA11v2_00824	344.007	1.21767	0.232152	5.24513	1.56173e-07	3.20878e-07
SA11v2_00825	89.6059	3.53023	0.37451	9.42626	4.2497e-21	1.94002e-20
SA11v2_00826	126.078	2.76305	0.359633	7.68298	1.55434e-14	5.09376e-14
SA11v2_00827	353.695	3.45063	0.254405	13.5635	6.58819e-42	7.8443e-41
SA11v2_00828	1078.72	1.38409	0.297738	4.6487	3.34033e-06	6.229e-06
SA11v2_00829	336.024	2.09527	0.280915	7.45874	8.7356e-14	2.7457e-13
SA11v2_00830	169.12	1.52131	0.248388	6.12476	9.0822e-10	2.19374e-09
SA11v2_00831	189.45	1.23984	0.248264	4.99404	5.91302e-07	1.15932e-06
SA11v2_00832	262.552	1.30011	0.229549	5.66373	1.48116e-08	3.26806e-08
SA11v2_00833	635.115	2.57078	0.365557	7.03252	2.02842e-12	5.84162e-12
SA11v2_00834	108.16	3.97507	0.372219	10.6794	1.27091e-26	7.55751e-26
SA11v2_00835	175.614	2.66505	0.278229	9.5786	9.83733e-22	4.65337e-21
SA11v2_00836	133.876	2.42183	0.266327	9.09343	9.59647e-20	4.08475e-19
SA11v2_00837	417.106	2.09298	0.264736	7.90593	2.65942e-15	9.13325e-15
SA11v2_00838	365.76	1.70803	0.262005	6.51907	7.07431e-11	1.83511e-10
SA11v2_00839	1178.08	-0.0127497	0.323423	-0.039421	0.968555	0.972835
SA11v2_00840	724.536	0.821416	0.240292	3.41841	0.00062987	0.000975216
SA11v2_00841	280.92	-0.602015	0.231442	-2.60115	0.00929122	0.0128005
SA11v2_00842	216.261	-0.176102	0.310633	-0.566914	0.570773	0.611358
SA11v2_00843	224.807	-1.44591	0.230592	-6.2704	3.60113e-10	8.97193e-10
SA11v2_00844	2427.41	-4.76802	0.238614	-19.9821	7.87832e-89	3.8486e-87
SA11v2_00845	1134.13	-0.0898317	0.224186	-0.400701	0.68864	0.722651
SA11v2_00846	814.079	-1.40893	0.213472	-6.60008	4.10948e-11	1.08486e-10
SA11v2_00847	528.871	-0.176933	0.215209	-0.822147	0.410993	0.452974
SA11v2_00848	37.3599	0.540688	0.334421	1.61679	0.105924	0.128431
SA11v2_00849	694.597	-3.47517	0.231031	-15.042	3.8961e-51	6.63353e-50
SA11v2_00850	1498	-3.17957	0.228223	-13.9319	4.05448e-44	5.28497e-43
SA11v2_00851	1402.04	-3.06674	0.196357	-15.6182	5.47601e-55	1.11374e-53
SA11v2_00852	84.7938	-1.53037	0.275025	-5.56447	2.62956e-08	5.72219e-08
SA11v2_00853	257.23	-0.043316	0.225147	-0.19239	0.847437	0.869645
SA11v2_00854	64.0802	0.609881	0.303687	2.00826	0.044616	0.0569216
SA11v2_00855	581.145	-3.8578	0.251678	-15.3283	4.94789e-53	9.3031e-52
SA11v2_00856	265.537	-1.826	0.27695	-6.59325	4.30296e-11	1.13365e-10
SA11v2_00857	312.929	-2.87626	0.234346	-12.2736	1.25618e-34	1.0907e-33
SA11v2_00858	102.895	-3.72399	0.330323	-11.2738	1.76825e-29	1.2019e-28
SA11v2_00859	84.8988	0.47409	0.270899	1.75006	0.0801078	0.0989656
SA11v2_00860	1927.35	0.0502186	0.188518	0.266386	0.789942	0.815046
SA11v2_00861	587.696	-2.08698	0.189756	-10.9982	3.89662e-28	2.49603e-27
SA11v2_00862	125.551	0.340902	0.245186	1.39039	0.164412	0.193816
SA11v2_00863	97.567	1.03934	0.253387	4.10179	4.09975e-05	7.02833e-05
SA11v2_00864	627.983	0.454455	0.219979	2.0659	0.0388381	0.0499648
SA11v2_00865	677.339	2.78163	0.25576	10.8759	1.50131e-27	9.33096e-27
SA11v2_00866	31.273	1.50218	0.389505	3.85664	0.000114955	0.000189549
SA11v2_00867	22.9203	1.50146	0.436113	3.44283	0.000575667	0.000893942
SA11v2_00868	68.5025	-0.245724	0.270861	-0.907199	0.364302	0.404548
SA11v2_00869	233.448	0.312232	0.226134	1.38074	0.16736	0.197202
SA11v2_00870	1054.77	0.925681	0.264631	3.49801	0.000468743	0.000732035
SA11v2_00871	27444.6	2.65063	0.229484	11.5504	7.34499e-31	5.34711e-30
SA11v2_00872	709.409	2.13314	0.309919	6.88289	5.86511e-12	1.63504e-11
SA11v2_00873	531.509	1.30518	0.225205	5.79551	6.81125e-09	1.53724e-08
SA11v2_00874	231.871	0.971576	0.242676	4.00359	6.23887e-05	0.000105399
SA11v2_00875	176.93	0.769851	0.321756	2.39265	0.016727	0.0223498
SA11v2_00876	815.811	0.0206889	0.218955	0.0944892	0.924721	0.936369
SA11v2_00877	209.685	0.147932	0.203668	0.72634	0.46763	0.51008
SA11v2_00878	206.196	0.692464	0.239771	2.88802	0.0038768	0.00556398
SA11v2_00879	343.647	0.198054	0.194686	1.0173	0.309011	0.347729
SA11v2_00880	1206.85	-0.0821522	0.19918	-0.412452	0.680008	0.714309
SA11v2_00881	1258.39	-0.728092	0.197727	-3.68231	0.000231128	0.000370131
SA11v2_00882	313.578	0.492267	0.19951	2.46738	0.0136105	0.0183735
SA11v2_00883	366.814	-1.20546	0.204866	-5.88414	4.00123e-09	9.18911e-09
SA11v2_00884	3194.97	-3.71745	0.226686	-16.3992	1.93923e-60	4.94455e-59
SA11v2_00885	478.384	-0.842981	0.185815	-4.53666	5.71512e-06	1.05075e-05
SA11v2_00886	47023.7	-7.34819	0.243512	-30.1759	4.90819e-200	1.60344e-197
SA11v2_00887	2013.39	-1.90799	0.217863	-8.75773	1.99217e-18	8.03477e-18
SA11v2_00888	72.4711	-1.15561	0.291208	-3.96835	7.23726e-05	0.000121364
SA11v2_00889	224.721	-0.419335	0.212356	-1.97468	0.0483044	0.0614025
SA11v2_00890	265.254	0.172658	0.207324	0.832793	0.404961	0.447096
SA11v2_00891	178.397	-0.0478812	0.310651	-0.154132	0.877506	0.895495
SA11v2_00892	252.382	0.105168	0.265758	0.39573	0.692304	0.725912
SA11v2_00893	1313.2	0.0440083	0.205199	0.214466	0.830184	0.852528
SA11v2_00894	995.202	-3.96045	0.228871	-17.3043	4.36673e-67	1.32703e-65
SA11v2_00895	249.568	1.62146	0.213467	7.59584	3.05808e-14	9.83062e-14
SA11v2_00896	637.668	-3.90533	0.245189	-15.9278	4.06207e-57	8.92119e-56
SA11v2_00897	186.497	-4.10277	0.270259	-15.1809	4.73226e-52	8.36418e-51
SA11v2_00900	473.475	0.481176	0.217133	2.21604	0.0266889	0.0349632
SA11v2_00901	67.7759	-1.01378	0.276256	-3.66973	0.000242811	0.00038777
SA11v2_00902	45.0545	-0.456913	0.321774	-1.41998	0.155614	0.184067
SA11v2_00903	226.127	-1.27161	0.213993	-5.94229	2.81075e-09	6.52969e-09
SA11v2_00904	926.875	-1.50426	0.186798	-8.05286	8.08804e-16	2.84497e-15
SA11v2_00905	1058.12	2.14688	0.273655	7.84522	4.3218e-15	1.46308e-14
SA11v2_00906	1386.06	2.99343	0.290469	10.3055	6.65583e-25	3.70896e-24
SA11v2_00907	412.228	1.23405	0.232334	5.31152	1.08716e-07	2.26128e-07
SA11v2_00908	23885.4	3.24284	0.238409	13.602	3.89584e-42	4.67055e-41
SA11v2_00909	618.209	5.02425	0.32901	15.2708	1.19645e-52	2.19433e-51
SA11v2_00910	829.869	4.3058	0.471516	9.13183	6.73494e-20	2.90219e-19
SA11v2_00911	949.935	4.4566	0.376915	11.8239	2.93788e-32	2.28516e-31
SA11v2_00912	218.225	2.73939	0.303751	9.01854	1.90605e-19	8.02814e-19
SA11v2_00913	684.225	4.13482	0.342151	12.0848	1.27122e-33	1.05304e-32
SA11v2_00914	413.971	3.8612	0.328184	11.7654	5.88653e-32	4.48526e-31
SA11v2_00915	2646.34	2.51116	0.313115	8.01994	1.05794e-15	3.69148e-15
SA11v2_00916	1280.94	2.62597	0.313124	8.38634	5.01518e-17	1.89547e-16
SA11v2_00917	747.614	2.58	0.283209	9.10989	8.24685e-20	3.5333e-19
SA11v2_00918	1017.82	1.75427	0.217155	8.07843	6.56076e-16	2.31867e-15
SA11v2_00919	1589.95	0.0180751	0.22905	0.0789137	0.937101	0.946884
SA11v2_00920	3775.36	-0.386992	0.223871	-1.72864	0.0838733	0.103324
SA11v2_00921	599.672	2.44526	0.223668	10.9325	8.05704e-28	5.09857e-27
SA11v2_00922	817.077	-2.10804	0.195236	-10.7974	3.54097e-27	2.15467e-26
SA11v2_00923	983.73	-4.33153	0.250551	-17.288	5.78915e-67	1.73908e-65
SA11v2_00924	1624.88	-4.03814	0.276578	-14.6004	2.79403e-48	4.24547e-47
SA11v2_00925	72.0267	1.18783	0.358271	3.31546	0.000914931	0.00139712
SA11v2_00926	97.5411	0.644326	0.251382	2.56313	0.0103734	0.0142314
SA11v2_00927	275.876	-2.41323	0.311864	-7.73807	1.00934e-14	3.34547e-14
SA11v2_00928	104.526	-2.45557	0.325378	-7.5468	4.46092e-14	1.42092e-13
SA11v2_00929	751.314	-0.512508	0.193773	-2.64489	0.00817186	0.0113421
SA11v2_00930	444.193	0.0191731	0.189156	0.101361	0.919264	0.932284
SA11v2_00931	4111.52	-4.86054	0.279664	-17.3799	1.17095e-67	3.62163e-66
SA11v2_00932	675.027	-4.49128	0.299189	-15.0115	6.1731e-51	1.04086e-49
SA11v2_00933	2062.52	2.19873	0.23522	9.34752	8.97269e-21	4.03964e-20
SA11v2_00934	528.297	3.69356	0.26283	14.053	7.38258e-45	9.91999e-44
SA11v2_00935	2462.34	4.15749	0.251229	16.5486	1.63917e-61	4.37141e-60
SA11v2_00936	100.254	3.35109	0.349435	9.59002	8.80659e-22	4.16957e-21
SA11v2_00937	919.478	4.49955	0.736262	6.11134	9.87954e-10	2.37755e-09
SA11v2_00938	335.32	1.88211	0.355046	5.30102	1.15155e-07	2.38761e-07
SA11v2_00939	342.792	-0.619254	0.195669	-3.16481	0.00155186	0.00232157
SA11v2_00940	1119.85	-1.43447	0.258775	-5.5433	2.96821e-08	6.43503e-08
SA11v2_00941	604.259	-1.16762	0.208789	-5.59232	2.24054e-08	4.89603e-08
SA11v2_00942	249.195	-1.57342	0.254594	-6.18011	6.40578e-10	1.5639e-09
SA11v2_00943	1775.05	-1.93686	0.213447	-9.07417	1.14545e-19	4.86373e-19
SA11v2_00944	1183.67	-2.78837	0.256397	-10.8752	1.51349e-27	9.39551e-27
SA11v2_00945	2214.95	-3.02518	0.275474	-10.9817	4.67969e-28	2.99031e-27
SA11v2_00946	5134.53	-2.78837	0.241015	-11.5692	5.89966e-31	4.30692e-30
SA11v2_00947	747.748	2.18993	0.258327	8.47738	2.30326e-17	8.81343e-17
SA11v2_00948	127.328	-1.6218	0.275512	-5.8865	3.94464e-09	9.06315e-09
SA11v2_00949	141.869	-1.90381	0.301129	-6.32224	2.578e-10	6.46912e-10
SA11v2_00950	82.2898	-1.80919	0.354456	-5.10413	3.32314e-07	6.66796e-07
SA11v2_00951	72.8824	1.23639	0.359288	3.44123	0.000579076	0.000898703
SA11v2_00952	40.6696	1.6868	0.36606	4.60799	4.06571e-06	7.55742e-06
SA11v2_00953	249.178	1.47272	0.224295	6.56599	5.16887e-11	1.35291e-10
SA11v2_00954	233.518	2.69167	0.238191	11.3005	1.3048e-29	8.90363e-29
SA11v2_00955	239.283	2.34375	0.231885	10.1074	5.12386e-24	2.71903e-23
SA11v2_00956	360.752	-1.32273	0.236594	-5.59071	2.26138e-08	4.93951e-08
SA11v2_00957	728.775	-1.95274	0.197064	-9.90919	3.79707e-23	1.93632e-22
SA11v2_00958	29.1616	-2.24299	0.38948	-5.75893	8.46482e-09	1.89895e-08
SA11v2_00959	34.7964	-2.16955	0.377547	-5.74645	9.11363e-09	2.04187e-08
SA11v2_00961	986.153	-3.28542	0.331574	-9.90857	3.82077e-23	1.94651e-22
SA11v2_00962	648.944	0.962217	0.337157	2.85392	0.00431835	0.0061715
SA11v2_00963	1688.19	2.87066	0.244697	11.7315	8.78891e-32	6.63867e-31
SA11v2_00965	92.1619	0.0154007	0.265686	0.0579658	0.953776	0.961131
SA11v2_00966	18.7677	0.85267	0.439332	1.94083	0.0522787	0.0660849
SA11v2_00967	20.9087	1.84455	0.478094	3.85814	0.000114254	0.000188512
SA11v2_00968	29.049	2.36734	0.442559	5.34919	8.83466e-08	1.85159e-07
SA11v2_00969	18.8195	1.38708	0.459421	3.01918	0.00253458	0.00370477
SA11v2_00970	27.4727	1.88526	0.52787	3.57144	0.000355021	0.00055945
SA11v2_00971	23.6035	2.49299	0.495285	5.03345	4.8173e-07	9.53067e-07
SA11v2_00972	152.6	2.65558	0.320264	8.29184	1.11511e-16	4.13968e-16
SA11v2_00973	227.588	1.26697	0.26257	4.82527	1.39815e-06	2.67306e-06
SA11v2_00974	2798.64	-0.777517	0.247714	-3.13876	0.00169662	0.00252872
SA11v2_00975	58836.2	3.30171	0.255804	12.9072	4.10004e-38	4.12927e-37
SA11v2_00976	585.199	3.38653	0.228313	14.8328	8.98944e-50	1.45925e-48
SA11v2_00977	49.6703	2.05285	0.400268	5.12868	2.91775e-07	5.88845e-07
SA11v2_00978	25.6522	1.77946	0.410841	4.33127	1.48253e-05	2.63936e-05
SA11v2_00979	100.292	1.73585	0.400609	4.33303	1.4707e-05	2.6192e-05
SA11v2_00980	67.9901	1.75199	0.351849	4.9794	6.37826e-07	1.24539e-06
SA11v2_00981	184.054	-1.52317	0.242567	-6.27937	3.3994e-10	8.47741e-10
SA11v2_00982	244.114	2.521	0.244728	10.3013	6.95481e-25	3.86732e-24
SA11v2_00983	300.576	3.18016	0.238219	13.3497	1.18888e-40	1.33641e-39
SA11v2_00984	50.2225	1.91376	0.361118	5.29954	1.16092e-07	2.40608e-07
SA11v2_00985	10.4967	1.18956	0.580235	2.05014	0.0403507	0.0517959
SA11v2_00986	8.48061	0.919374	0.627133	1.46599	0.14265	0.169616
SA11v2_00987	31.5568	0.0871904	0.347448	0.250946	0.801856	0.826198
SA11v2_00988	80.41	-0.18646	0.248005	-0.751839	0.452148	0.49443
SA11v2_00989	56.8477	1.31328	0.389084	3.3753	0.000737345	0.00113423
SA11v2_00990	1762.29	-0.0794857	0.175259	-0.453532	0.650165	0.68641
SA11v2_00991	738.188	-1.97151	0.281095	-7.01367	2.32144e-12	6.6525e-12
SA11v2_00992	85.7862	-1.47422	0.272915	-5.40175	6.59931e-08	1.39824e-07
SA11v2_00993	787.21	0.877312	0.227918	3.84925	0.00011848	0.000195053
SA11v2_00994	241.053	0.423587	0.225494	1.87849	0.0603144	0.0757117
SA11v2_00995	83.6669	0.662136	0.25747	2.5717	0.01012	0.0138947
SA11v2_00996	52.5595	1.34394	0.331802	4.05044	5.11211e-05	8.69541e-05
SA11v2_00997	745.587	0.000266921	0.199799	0.00133594	0.998934	0.999316
SA11v2_00998	67.96	-0.185189	0.283796	-0.652545	0.51405	0.556417
SA11v2_00999	970.633	-1.77641	0.203458	-8.73111	2.52181e-18	1.01163e-17
SA11v2_01000	272.892	-2.9794	0.265426	-11.225	3.07443e-29	2.06556e-28
SA11v2_01001	102.997	-1.82885	0.253078	-7.22643	4.95857e-13	1.4819e-12
SA11v2_01002	68.4457	-1.26675	0.293291	-4.31909	1.56673e-05	2.77981e-05
SA11v2_01003	13.3169	-1.83007	0.568251	-3.22053	0.00127955	0.00192688
SA11v2_01004	448.924	-2.11172	0.239626	-8.81256	1.2232e-18	4.97174e-18
SA11v2_01005	128.2	-1.6621	0.288039	-5.7704	7.90854e-09	1.77874e-08
SA11v2_01006	445.618	2.96519	0.274236	10.8125	3.00292e-27	1.83367e-26
SA11v2_01007	288.776	2.06692	0.246911	8.37112	5.7071e-17	2.14766e-16
SA11v2_01008	1057.43	1.47081	0.25829	5.6944	1.23809e-08	2.74914e-08
SA11v2_01009	162.471	-0.0233947	0.220577	-0.106062	0.915533	0.929222
SA11v2_01011	1.28263	-1.6547	1.17717	-1.40566	0.159825	0.188835
SA11v2_01012	233.777	-3.2759	0.230322	-14.2231	6.58547e-46	9.13057e-45
SA11v2_01013	78.9223	-3.21936	0.32973	-9.76361	1.61313e-22	7.98467e-22
SA11v2_01014	1134.95	-4.68093	0.219053	-21.3689	2.60162e-101	1.59984e-99
SA11v2_01015	56.7408	-0.332473	0.313523	-1.06044	0.288944	0.326483
SA11v2_01016	167.863	-0.0421695	0.226396	-0.186264	0.852238	0.873631
SA11v2_01017	92.087	0.912937	0.290129	3.14666	0.00165146	0.00246493
SA11v2_01018	101.898	-0.508784	0.278923	-1.8241	0.0681364	0.0847167
SA11v2_01019	85.3706	0.0160987	0.354798	0.0453745	0.963809	0.968441
SA11v2_01020	199.486	0.326985	0.277755	1.17724	0.239099	0.274253
SA11v2_01021	771.95	0.142052	0.176979	0.80265	0.422177	0.464399
SA11v2_01022	2507.87	-2.14205	0.233236	-9.18406	4.15138e-20	1.80978e-19
SA11v2_01023	3353.18	1.36387	0.255663	5.33465	9.57269e-08	1.99826e-07
SA11v2_01024	42.7857	0.929266	0.332801	2.79226	0.00523418	0.00742443
SA11v2_01025	352.724	-1.5379	0.22823	-6.73839	1.60151e-11	4.34862e-11
SA11v2_01026	34.885	-1.78952	0.384386	-4.65554	3.23131e-06	6.04296e-06
SA11v2_01027	32.3699	-2.89516	0.41612	-6.95752	3.46307e-12	9.80577e-12
SA11v2_01028	15.0833	-3.65492	0.622483	-5.87153	4.31803e-09	9.88626e-09
SA11v2_01029	28.1547	-2.50363	0.417027	-6.00352	1.93081e-09	4.52775e-09
SA11v2_01030	56.1971	-2.12604	0.307443	-6.91522	4.67154e-12	1.30999e-11
SA11v2_01031	426.567	-1.00477	0.219012	-4.58775	4.4804e-06	8.30168e-06
SA11v2_01032	171.161	-2.50983	0.307139	-8.17165	3.04207e-16	1.09737e-15
SA11v2_01033	1782.89	1.81571	0.247234	7.34412	2.07125e-13	6.3835e-13
SA11v2_01034	202.964	0.120122	0.302787	0.396722	0.691572	0.725291
SA11v2_01035	72.1675	-1.01402	0.333466	-3.04085	0.00235908	0.00345888
SA11v2_01036	132.635	-1.00433	0.238461	-4.21173	2.53426e-05	4.42438e-05
SA11v2_01037	1589.28	-1.73536	0.239455	-7.2471	4.25781e-13	1.27832e-12
SA11v2_01038	255.992	-0.646559	0.283706	-2.27898	0.0226683	0.0298682
SA11v2_01039	94.9918	-0.918793	0.251488	-3.65343	0.000258759	0.000412107
SA11v2_01040	40.9194	-1.01598	0.320151	-3.17343	0.0015065	0.00225759
SA11v2_01041	166.12	-1.70322	0.220562	-7.72217	1.14366e-14	3.77633e-14
SA11v2_01042	160.447	0.00280777	0.248224	0.0113114	0.990975	0.992304
SA11v2_01043	110.646	-2.14159	0.298569	-7.17284	7.34574e-13	2.17296e-12
SA11v2_01044	4121.32	-4.78428	0.27168	-17.61	2.06534e-69	6.62301e-68
SA11v2_01045	2205.81	-4.53811	0.213521	-21.2537	3.04562e-100	1.82982e-98
SA11v2_01046	2097.87	-4.31807	0.352668	-12.244	1.80926e-34	1.56056e-33
SA11v2_01047	1131.25	-3.60371	0.385206	-9.35528	8.33794e-21	3.75711e-20
SA11v2_01048	266.471	-1.82093	0.40885	-4.45379	8.43686e-06	1.5307e-05
SA11v2_01049	354.915	-1.11891	0.389885	-2.86984	0.00410684	0.005878
SA11v2_01050	128.071	-2.49401	0.336552	-7.41048	1.25845e-13	3.92477e-13
SA11v2_01051	87.0141	1.24626	0.281093	4.43361	9.26667e-06	1.67139e-05
SA11v2_01052	0.945137	1.38616	1.37227	1.01012	0.312439	0.351057
SA11v2_01053	17.6687	0.268816	0.424766	0.632857	0.526827	0.56954
SA11v2_01054	17.7233	-0.154716	0.44759	-0.345664	0.729595	0.760589
SA11v2_01055	62.954	0.0630005	0.352071	0.178942	0.857983	0.878487
SA11v2_01056	49.6613	-0.830795	0.364334	-2.28031	0.0225891	0.0297789
SA11v2_01057	55.3958	-0.905243	0.292345	-3.09649	0.00195827	0.00290133
SA11v2_01058	2360.13	-3.50369	0.31847	-11.0016	3.75258e-28	2.40671e-27
SA11v2_01059	274.035	-3.97724	0.449706	-8.84409	9.22746e-19	3.77106e-18
SA11v2_01060	163.841	-3.6899	0.322569	-11.4391	2.6663e-30	1.87322e-29
SA11v2_01061	109.705	-1.24412	0.243731	-5.1045	3.31664e-07	6.65748e-07
SA11v2_01062	53.537	-0.539834	0.297701	-1.81334	0.0697789	0.0866559
SA11v2_01063	109.341	-0.0913056	0.246209	-0.370846	0.710752	0.743764
SA11v2_01064	180.86	0.540997	0.244173	2.21563	0.0267167	0.0349908
SA11v2_01065	122.321	1.43376	0.304415	4.70987	2.47872e-06	4.66892e-06
SA11v2_01066	122.762	1.75226	0.287881	6.08677	1.15214e-09	2.75366e-09
SA11v2_01067	57.3512	2.53612	0.35081	7.22931	4.85437e-13	1.45159e-12
SA11v2_01068	18.3311	0.765397	0.466886	1.63936	0.101137	0.123084
SA11v2_01069	63.7946	-0.447153	0.265645	-1.68327	0.092322	0.113252
SA11v2_01070	13.768	-0.178814	0.466352	-0.383432	0.7014	0.734418
SA11v2_01071	18.5485	-0.536866	0.459272	-1.16895	0.242424	0.277579
SA11v2_01072	48.0352	-1.04612	0.322522	-3.24356	0.00118045	0.00178691
SA11v2_01073	244.385	-1.1248	0.203413	-5.52963	3.20898e-08	6.94261e-08
SA11v2_01075	9693.17	3.11097	0.233098	13.3462	1.24664e-40	1.39235e-39
SA11v2_01076	331.391	-1.121	0.322817	-3.47256	0.000515527	0.000803417
SA11v2_01077	78.4885	-1.16204	0.349793	-3.32208	0.000893475	0.00136555
SA11v2_01078	87.9829	-0.575172	0.342104	-1.68128	0.0927086	0.113673
SA11v2_01079	84.1957	1.94132	0.325527	5.96362	2.46717e-09	5.75966e-09
SA11v2_01080	136.821	2.50423	0.299294	8.36714	5.90317e-17	2.21985e-16
SA11v2_01081	169.92	1.07316	0.239636	4.47831	7.52364e-06	1.36882e-05
SA11v2_01082	147.842	1.37336	0.234347	5.86037	4.61846e-09	1.05556e-08
SA11v2_01083	1019.26	2.16683	0.193041	11.2247	3.08281e-29	2.06853e-28
SA11v2_01084	132.594	2.51346	0.29621	8.4854	2.14975e-17	8.23809e-17
SA11v2_01085	808.591	2.59345	0.224378	11.5584	6.69187e-31	4.87844e-30
SA11v2_01086	541.496	2.85815	0.298788	9.56582	1.11317e-21	5.25613e-21
SA11v2_01087	89.5892	3.08215	0.350066	8.80447	1.31469e-18	5.33531e-18
SA11v2_01088	2070.2	3.79413	0.268835	14.1132	3.14786e-45	4.30729e-44
SA11v2_01089	993.436	3.1763	0.264767	11.9966	3.70321e-33	2.99176e-32
SA11v2_01090	1527.71	1.56973	0.264589	5.93271	2.97983e-09	6.90408e-09
SA11v2_01091	723.709	2.22413	0.221494	10.0415	1.0012e-23	5.22806e-23
SA11v2_01092	135.828	1.31178	0.303123	4.32755	1.5078e-05	2.68253e-05
SA11v2_01093	103.817	1.49699	0.321928	4.65009	3.31796e-06	6.18951e-06
SA11v2_01094	376.455	2.0137	0.222143	9.06491	1.24708e-19	5.29098e-19
SA11v2_01095	316.483	0.114199	0.200979	0.568214	0.56989	0.610538
SA11v2_01096	87.6609	0.511199	0.250456	2.04107	0.0412434	0.0528899
SA11v2_01097	6.85762	0.0307157	0.675748	0.0454543	0.963745	0.968441
SA11v2_01098	241.301	1.29736	0.240007	5.40552	6.46202e-08	1.37249e-07
SA11v2_01099	680.592	1.63072	0.302751	5.38633	7.19099e-08	1.51745e-07
SA11v2_01100	630.222	-0.130315	0.299081	-0.435716	0.663043	0.698172
SA11v2_01101	1340.65	0.749949	0.179662	4.17423	2.99002e-05	5.18886e-05
SA11v2_01102	39.63	0.432493	0.314389	1.37566	0.168926	0.198913
SA11v2_01103	438.924	-0.0879942	0.241685	-0.364087	0.715793	0.74829
SA11v2_01104	883.562	-1.83751	0.211075	-8.7055	3.16182e-18	1.26352e-17
SA11v2_01105	12179.5	-5.9273	0.210371	-28.1755	1.16766e-174	2.34745e-172
SA11v2_01106	354.856	-2.97194	0.299517	-9.92243	3.32543e-23	1.70245e-22
SA11v2_01107	124.715	0.255931	0.323981	0.789956	0.429554	0.4714
SA11v2_01108	138.004	0.65539	0.270597	2.42201	0.0154348	0.0206653
SA11v2_01109	68.3885	1.17557	0.309964	3.79261	0.000149073	0.000242592
SA11v2_01110	529.94	1.19277	0.224639	5.3097	1.09805e-07	2.28303e-07
SA11v2_01111	276.183	2.93344	0.24733	11.8605	1.89914e-32	1.49275e-31
SA11v2_01112	40.3326	0.816135	0.32637	2.50065	0.0123967	0.0168218
SA11v2_01113	17.5566	0.131977	0.447345	0.295022	0.767977	0.795682
SA11v2_01114	77.039	-0.463045	0.303813	-1.52411	0.127481	0.152551
SA11v2_01116	335.831	-2.47044	0.241013	-10.2502	1.18063e-24	6.50279e-24
SA11v2_01117	1904.35	-2.08457	0.194706	-10.7063	9.51233e-27	5.70194e-26
SA11v2_01118	298.936	-1.46276	0.255784	-5.71873	1.07322e-08	2.39322e-08
SA11v2_01119	327.745	-1.26249	0.230276	-5.48253	4.19297e-08	9.0155e-08
SA11v2_01120	202.823	-1.0231	0.219817	-4.65432	3.25052e-06	6.07671e-06
SA11v2_01121	94.2847	0.116855	0.272356	0.429052	0.667885	0.702704
SA11v2_01122	166.775	0.0439274	0.325262	0.135052	0.892571	0.909093
SA11v2_01123	29.6169	-0.0879717	0.542155	-0.162263	0.871099	0.889999
SA11v2_01124	90.805	0.884357	0.285972	3.09246	0.00198503	0.00293682
SA11v2_01125	42.8933	1.86552	0.369983	5.04217	4.60273e-07	9.11996e-07
SA11v2_01126	163.594	2.94579	0.303809	9.69617	3.13037e-22	1.51364e-21
SA11v2_01127	172.148	-0.444581	0.208	-2.13741	0.032565	0.0421851
SA11v2_01128	496.428	-0.963221	0.192709	-4.99832	5.78318e-07	1.13471e-06
SA11v2_01129	12.4173	2.1719	0.597624	3.63422	0.000278819	0.000442769
SA11v2_01130	366.503	-0.0645704	0.193747	-0.333271	0.73893	0.76894
SA11v2_01131	15.2906	-0.376686	0.445143	-0.846215	0.397433	0.439471
SA11v2_01132	585.932	-3.99396	0.246543	-16.1998	5.05665e-59	1.25863e-57
SA11v2_01133	106.305	-2.43197	0.332217	-7.32042	2.47197e-13	7.59165e-13
SA11v2_01134	297.213	-0.644825	0.357084	-1.80581	0.0709486	0.087983
SA11v2_01135	353.384	2.32619	0.279301	8.32862	8.17919e-17	3.05158e-16
SA11v2_01136	1473.79	-1.64284	0.209467	-7.84297	4.40027e-15	1.48869e-14
SA11v2_01137	259.606	-1.61764	0.206411	-7.83696	4.61579e-15	1.55858e-14
SA11v2_01138	199.995	2.01437	0.253266	7.95357	1.81212e-15	6.26453e-15
SA11v2_01139	66.4351	1.2046	0.292585	4.11709	3.83685e-05	6.60363e-05
SA11v2_01140	451.514	2.96941	0.221234	13.4221	4.49065e-41	5.15882e-40
SA11v2_01141	557.124	1.16594	0.28225	4.13087	3.61389e-05	6.24045e-05
SA11v2_01142	3752.38	-1.98064	0.355221	-5.57581	2.46383e-08	5.37273e-08
SA11v2_01143	80.5381	-2.68144	0.505198	-5.30771	1.11014e-07	2.30723e-07
SA11v2_01144	1901.5	-4.45096	0.371016	-11.9967	3.69874e-33	2.99176e-32
SA11v2_01145	181.219	-3.11958	0.345555	-9.02773	1.75264e-19	7.38792e-19
SA11v2_01146	106.404	-1.4554	0.312809	-4.65267	3.27667e-06	6.11903e-06
SA11v2_01147	78.4854	-0.58487	0.330378	-1.7703	0.0766767	0.0948389
SA11v2_01148	189.185	0.555871	0.233264	2.38301	0.0171716	0.0229144
SA11v2_01149	379.525	0.397246	0.214307	1.85363	0.0637918	0.0795988
SA11v2_01150	147.569	2.10585	0.272922	7.71595	1.20088e-14	3.96025e-14
SA11v2_01151	117.216	1.60767	0.289757	5.54835	2.88377e-08	6.25974e-08
SA11v2_01152	1.62118	1.42792	1.26192	1.13154	0.257827	0.293904
SA11v2_01153	268.718	-1.41741	0.277889	-5.10062	3.38535e-07	6.77978e-07
SA11v2_01154	218.508	0.900128	0.324136	2.777	0.00548626	0.00776724
SA11v2_01155	117.675	0.871935	0.333681	2.61308	0.00897298	0.0123784
SA11v2_01156	119.824	-0.313289	0.301901	-1.03772	0.2994	0.337713
SA11v2_01157	902.906	-3.34267	0.249313	-13.4075	5.46233e-41	6.24762e-40
SA11v2_01158	1279.21	-2.78779	0.242876	-11.4783	1.69672e-30	1.205e-29
SA11v2_01159	585.887	-1.62164	0.268663	-6.03597	1.58008e-09	3.72535e-09
SA11v2_01160	43.0416	1.60218	0.360717	4.44166	8.92685e-06	1.61456e-05
SA11v2_01161	61.3393	1.01663	0.31009	3.27851	0.00104358	0.00158661
SA11v2_01162	76.5513	1.23712	0.323722	3.82155	0.000132617	0.00021696
SA11v2_01163	123.23	1.26772	0.246804	5.13656	2.79817e-07	5.65585e-07
SA11v2_01164	163.764	1.76138	0.307321	5.73139	9.96123e-09	2.2251e-08
SA11v2_01165	11.7684	0.0656636	0.549974	0.119394	0.904963	0.920102
SA11v2_01166	305.952	-1.16833	0.365746	-3.19438	0.00140134	0.00210543
SA11v2_01167	191.407	-1.8927	0.363151	-5.21187	1.86943e-07	3.82148e-07
SA11v2_01168	591.25	-0.465688	0.278447	-1.67244	0.0944367	0.115494
SA11v2_01169	21.3172	1.3434	0.466072	2.88239	0.00394673	0.00565968
SA11v2_01170	34.8295	2.59089	0.413993	6.2583	3.89205e-10	9.65074e-10
SA11v2_01171	3549.79	-3.77183	0.395782	-9.53008	1.57163e-21	7.36103e-21
SA11v2_01172	1677.57	-2.81827	0.364113	-7.74009	9.93451e-15	3.297e-14
SA11v2_01173	226.127	-2.87611	0.328397	-8.75804	1.98676e-18	8.01914e-18
SA11v2_01174	139.542	-2.071	0.263425	-7.86183	3.78571e-15	1.28576e-14
SA11v2_01175	137.895	-1.17477	0.352862	-3.32927	0.000870734	0.00133119
SA11v2_01176	376.623	-1.44853	0.40565	-3.57087	0.000355793	0.000560497
SA11v2_01177	76.2892	-2.57941	0.485026	-5.3181	1.04858e-07	2.1845e-07
SA11v2_01178	21.6687	-1.66893	0.483576	-3.45122	0.000558059	0.000867888
SA11v2_01179	73.0619	-0.352464	0.411092	-0.857386	0.391232	0.432889
SA11v2_01180	5626.63	1.93538	0.276549	6.9983	2.59089e-12	7.39627e-12
SA11v2_01181	9637.99	1.62439	0.283926	5.72116	1.05802e-08	2.36033e-08
SA11v2_01182	630.578	1.36376	0.271109	5.0303	4.89708e-07	9.68484e-07
SA11v2_01183	74.3621	-0.273942	0.327076	-0.837548	0.402285	0.444366
SA11v2_01184	184.541	-0.665607	0.276732	-2.40525	0.0161616	0.0216108
SA11v2_01185	341.146	-1.53198	0.219151	-6.9905	2.73915e-12	7.79823e-12
SA11v2_01186	20.7031	-0.406442	0.440529	-0.922622	0.356204	0.396567
SA11v2_01187	90.1016	-1.021	0.324803	-3.14345	0.0016697	0.0024909
SA11v2_01188	149.111	-0.743237	0.300479	-2.47351	0.0133794	0.0180801
SA11v2_01189	66.969	-1.92434	0.31077	-6.19219	5.93358e-10	1.45473e-09
SA11v2_01190	290.935	-1.67988	0.269624	-6.23048	4.65006e-10	1.14704e-09
SA11v2_01191	195.703	-3.185	0.288789	-11.0288	2.77517e-28	1.78643e-27
SA11v2_01192	760.723	-3.61577	0.301499	-11.9927	3.88278e-33	3.12717e-32
SA11v2_01193	2761.36	-6.00658	0.287946	-20.8601	1.23478e-96	6.79388e-95
SA11v2_01195	97.7629	-2.21463	0.277864	-7.97021	1.58408e-15	5.49799e-15
SA11v2_01196	29.4515	-1.1018	0.366532	-3.00601	0.00264697	0.00385826
SA11v2_01197	46.5548	-0.767747	0.327392	-2.34504	0.0190251	0.0253103
SA11v2_01198	166.057	-1.13479	0.257279	-4.41075	1.03014e-05	1.8529e-05
SA11v2_01199	157.419	-4.45327	0.310361	-14.3487	1.08589e-46	1.55505e-45
SA11v2_01200	1232.57	-3.70001	0.231341	-15.9938	1.41204e-57	3.22304e-56
SA11v2_01201	36.8597	0.072133	0.383869	0.18791	0.850947	0.872479
SA11v2_01202	1335.1	-3.2637	0.215075	-15.1747	5.20323e-52	9.15734e-51
SA11v2_01203	2656.26	0.0267535	0.192516	0.138967	0.889476	0.906295
SA11v2_01204	1660.54	-3.00172	0.253265	-11.8521	2.09955e-32	1.64533e-31
SA11v2_01205	131.77	-3.50622	0.311168	-11.2679	1.89005e-29	1.27805e-28
SA11v2_01206	290.492	-3.65648	0.316887	-11.5388	8.41259e-31	6.10731e-30
SA11v2_01207	213.196	-2.64387	0.253158	-10.4436	1.56783e-25	8.92709e-25
SA11v2_01208	14.6415	-2.71639	0.530637	-5.11912	3.06968e-07	6.1855e-07
SA11v2_01209	119.282	-3.69866	0.339402	-10.8976	1.18364e-27	7.41923e-27
SA11v2_01210	68.0903	-2.25748	0.349196	-6.46481	1.01425e-10	2.60132e-10
SA11v2_01211	1839.95	1.91895	0.258136	7.43386	1.05472e-13	3.3012e-13
SA11v2_01212	277.815	0.498524	0.206737	2.4114	0.0158914	0.0212604
SA11v2_01213	12.3298	0.476883	0.509395	0.936175	0.349183	0.389164
SA11v2_01214	430.427	0.596122	0.276879	2.15301	0.0313182	0.0406708
SA11v2_01215	296.294	-0.0380044	0.267397	-0.142127	0.886979	0.90428
SA11v2_01216	277.907	-3.29881	0.24146	-13.6619	1.71433e-42	2.10347e-41
SA11v2_01217	142.013	0.744782	0.305455	2.43827	0.0147578	0.0198098
SA11v2_01218	246.668	0.816488	0.264999	3.0811	0.00206238	0.00304349
SA11v2_01219	291.67	0.940541	0.247086	3.80654	0.000140924	0.000229975
SA11v2_01220	381.256	-2.02428	0.220593	-9.17654	4.45169e-20	1.93425e-19
SA11v2_01221	2772.71	1.86864	0.20474	9.12689	7.04981e-20	3.03287e-19
SA11v2_01222	2262.98	0.37062	0.242962	1.52543	0.127153	0.152193
SA11v2_01223	1157.58	0.528675	0.21432	2.46676	0.0136343	0.0184008
SA11v2_01224	1024.78	-3.64318	0.261187	-13.9486	3.20906e-44	4.22513e-43
SA11v2_01225	111.922	-0.936806	0.296107	-3.16374	0.00155756	0.00232943
SA11v2_01226	66.9734	-2.16004	0.316431	-6.82624	8.71708e-12	2.40191e-11
SA11v2_01227	159.895	-2.36461	0.256286	-9.22646	2.79727e-20	1.22559e-19
SA11v2_01228	89.7935	-1.27785	0.274269	-4.65911	3.17587e-06	5.94566e-06
SA11v2_01229	1089.52	-0.978896	0.198643	-4.92793	8.31065e-07	1.6071e-06
SA11v2_01230	357.502	-0.348867	0.243279	-1.43402	0.151568	0.179607
SA11v2_01231	1964.34	-1.41664	0.255352	-5.54778	2.89316e-08	6.27753e-08
SA11v2_01232	1168.42	-1.35529	0.261162	-5.18948	2.1088e-07	4.30071e-07
SA11v2_01233	162.882	-1.88044	0.265029	-7.09522	1.29144e-12	3.76063e-12
SA11v2_01234	3858.71	-1.36539	0.260019	-5.25111	1.51184e-07	3.10751e-07
SA11v2_01235	387.823	-1.56887	0.253404	-6.19118	5.97143e-10	1.46264e-09
SA11v2_01236	223.062	-1.71032	0.20443	-8.36627	5.94726e-17	2.23482e-16
SA11v2_01237	1205.04	-1.73352	0.227603	-7.61644	2.60761e-14	8.39802e-14
SA11v2_01238	122.965	-1.10063	0.247923	-4.43942	9.02006e-06	1.62972e-05
SA11v2_01239	740.544	-0.959205	0.214115	-4.47987	7.46897e-06	1.36036e-05
SA11v2_01240	327.659	-1.37318	0.223476	-6.14463	8.01502e-10	1.93866e-09
SA11v2_01241	10671.6	-2.03834	0.265389	-7.68057	1.58379e-14	5.18377e-14
SA11v2_01242	107.453	-0.499309	0.2535	-1.96966	0.0488772	0.0620552
SA11v2_01243	761.265	-3.37575	0.247453	-13.642	2.25366e-42	2.7395e-41
SA11v2_01244	45.296	3.4123	0.481742	7.08325	1.40814e-12	4.09591e-12
SA11v2_01245	13.3168	1.90833	0.586078	3.2561	0.00112954	0.00171233
SA11v2_01246	167.633	-3.49694	0.343884	-10.1689	2.72851e-24	1.47182e-23
SA11v2_01247	918.4	-3.49794	0.280658	-12.4633	1.18295e-35	1.07349e-34
SA11v2_01248	918.323	-3.36707	0.285917	-11.7764	5.16475e-32	3.95838e-31
SA11v2_01249	261.941	-3.73957	0.345659	-10.8187	2.80829e-27	1.71684e-26
SA11v2_01250	310.315	-4.19298	0.319871	-13.1083	2.95024e-39	3.10906e-38
SA11v2_01251	560.969	-3.97451	0.273408	-14.5369	7.07069e-48	1.06509e-46
SA11v2_01252	1272.46	-2.84306	0.239069	-11.8922	1.29905e-32	1.02415e-31
SA11v2_01253	1191.04	-1.54274	0.309232	-4.98894	6.07104e-07	1.18851e-06
SA11v2_01254	943.924	-1.81189	0.274767	-6.5943	4.27279e-11	1.12627e-10
SA11v2_01255	3150.7	-2.07486	0.253366	-8.18915	2.63083e-16	9.5297e-16
SA11v2_01256	1197.24	-1.13651	0.265702	-4.27739	1.89095e-05	3.32906e-05
SA11v2_01257	61.1623	-1.77152	0.324257	-5.4633	4.67352e-08	1.00158e-07
SA11v2_01258	2810.05	-2.78969	0.271063	-10.2917	7.68325e-25	4.2633e-24
SA11v2_01259	226.301	-0.94464	0.254782	-3.70764	0.000209196	0.000336349
SA11v2_01260	631.45	-1.81724	0.191899	-9.46978	2.80423e-21	1.28802e-20
SA11v2_01261	4251.37	-2.79766	0.236238	-11.8425	2.3522e-32	1.84056e-31
SA11v2_01262	5699.43	-2.96991	0.328953	-9.02838	1.74229e-19	7.35026e-19
SA11v2_01263	8423.43	-2.12017	0.303033	-6.9965	2.62436e-12	7.48364e-12
SA11v2_01264	1565.48	-1.22536	0.292374	-4.19106	2.77653e-05	4.8296e-05
SA11v2_01265	368.117	1.37958	0.227413	6.06641	1.30798e-09	3.10341e-09
SA11v2_01266	17068.1	-4.37889	0.310393	-14.1076	3.41202e-45	4.63238e-44
SA11v2_01267	543.834	-0.293837	0.271281	-1.08314	0.278745	0.315915
SA11v2_01268	2764.87	0.760095	0.215052	3.53448	0.000408579	0.000639798
SA11v2_01269	39.2727	3.97957	0.556498	7.1511	8.60847e-13	2.53501e-12
SA11v2_01270	318.445	-0.638001	0.231564	-2.75518	0.0058659	0.00827855
SA11v2_01271	465.544	-1.95126	0.2486	-7.849	4.19363e-15	1.42154e-14
SA11v2_01272	1216.92	-2.22806	0.190089	-11.7212	9.92979e-32	7.47882e-31
SA11v2_01273	137.392	-2.02405	0.274363	-7.37726	1.61583e-13	4.99761e-13
SA11v2_01274	116.824	-2.23889	0.25756	-8.69266	3.54038e-18	1.41264e-17
SA11v2_01275	371.795	-2.2279	0.287944	-7.73728	1.01568e-14	3.36435e-14
SA11v2_01276	15.8871	-1.58432	0.479548	-3.30379	0.000953883	0.00145448
SA11v2_01277	135.578	-2.61031	0.376677	-6.92984	4.2133e-12	1.18722e-11
SA11v2_01278	64.2678	-1.57301	0.416665	-3.77524	0.000159851	0.000259969
SA11v2_01279	215.673	-2.57347	0.326098	-7.8917	2.98109e-15	1.01911e-14
SA11v2_01280	877.409	-3.75887	0.284807	-13.198	9.01524e-40	9.67611e-39
SA11v2_01281	434.938	-3.00891	0.237776	-12.6544	1.05795e-36	9.96375e-36
SA11v2_01282	13.7434	-0.799646	0.491917	-1.62557	0.104041	0.126412
SA11v2_01283	135.064	-1.21179	0.285556	-4.24362	2.1994e-05	3.8578e-05
SA11v2_01284	1867.5	-0.776446	0.209241	-3.71077	0.000206628	0.000332525
SA11v2_01285	157.286	1.25803	0.303716	4.14211	3.44124e-05	5.95017e-05
SA11v2_01286	188.422	-0.24569	0.228327	-1.07604	0.281909	0.319155
SA11v2_01287	106.917	-0.331409	0.270488	-1.22523	0.22049	0.254809
SA11v2_01288	348.209	0.465752	0.213948	2.17694	0.0294847	0.0384522
SA11v2_01289	51.1228	2.03671	0.383914	5.30511	1.12603e-07	2.33747e-07
SA11v2_01290	386.265	0.374989	0.204512	1.83358	0.0667161	0.0830693
SA11v2_01291	509.982	2.16915	0.198099	10.9498	6.65698e-28	4.22795e-27
SA11v2_01292	359.601	1.67929	0.216044	7.77291	7.67046e-15	2.55373e-14
SA11v2_01293	1457.23	2.13155	0.224615	9.48979	2.3149e-21	1.07174e-20
SA11v2_01294	5767.63	3.36108	0.250304	13.428	4.14442e-41	4.77156e-40
SA11v2_01295	2258.51	3.92213	0.306983	12.7764	2.22176e-37	2.16663e-36
SA11v2_01296	423.159	-3.50239	0.235686	-14.8604	5.95505e-50	9.7272e-49
SA11v2_01297	865.658	-0.376284	0.194832	-1.93132	0.0534432	0.0674752
SA11v2_01298	1167.34	-0.12744	0.230417	-0.553084	0.580206	0.620319
SA11v2_01299	1466.13	0.514157	0.216041	2.3799	0.0173174	0.0231032
SA11v2_01300	5322.83	2.74111	0.186885	14.6673	1.04391e-48	1.60486e-47
SA11v2_01301	75.3013	1.84661	0.304678	6.06086	1.35395e-09	3.21102e-09
SA11v2_01302	270.005	0.382457	0.229383	1.66733	0.0954489	0.11665
SA11v2_01303	167.769	1.80138	0.247523	7.27762	3.3976e-13	1.03072e-12
SA11v2_01304	168.962	0.694201	0.259388	2.6763	0.00744391	0.0103869
SA11v2_01305	23.5984	0.344206	0.39	0.88258	0.377463	0.418363
SA11v2_01306	14.3214	0.166797	0.510944	0.326449	0.744084	0.773073
SA11v2_01307	84.2076	-3.22764	0.295472	-10.9237	8.88193e-28	5.60699e-27
SA11v2_01308	170.13	2.26392	0.419802	5.39283	6.93552e-08	1.4671e-07
SA11v2_01309	12.5302	2.13676	0.757036	2.82254	0.00476456	0.00677854
SA11v2_01310	41.5384	1.59319	0.358939	4.43862	9.05375e-06	1.63524e-05
SA11v2_01311	204.587	-2.09378	0.423602	-4.94281	7.70051e-07	1.49242e-06
SA11v2_01312	460.511	-2.66573	0.210372	-12.6716	8.5016e-37	8.09432e-36
SA11v2_01313	125.933	-1.82755	0.269819	-6.77324	1.25933e-11	3.44245e-11
SA11v2_01314	948.737	-2.8921	0.275524	-10.4967	8.94349e-26	5.15978e-25
SA11v2_01315	235.36	2.57282	0.353462	7.27892	3.36515e-13	1.02206e-12
SA11v2_01316	19.7453	1.13266	0.473774	2.39072	0.0168154	0.0224621
SA11v2_01317	77.8241	0.919503	0.284868	3.22782	0.00124738	0.0018817
SA11v2_01318	80.8691	0.729975	0.265566	2.74875	0.00598222	0.00843322
SA11v2_01319	84.6285	-3.71527	0.491959	-7.55198	4.28676e-14	1.36878e-13
SA11v2_01320	309.518	-1.80337	0.214918	-8.39099	4.82082e-17	1.82465e-16
SA11v2_01321	108.799	-3.94723	0.324496	-12.1642	4.82161e-34	4.05186e-33
SA11v2_01322	418.029	-2.16446	0.228119	-9.48826	2.34913e-21	1.08663e-20
SA11v2_01323	118.646	0.867318	0.267775	3.23899	0.00119956	0.00181426
SA11v2_01324	286.085	-2.60157	0.245895	-10.58	3.68838e-26	2.15892e-25
SA11v2_01325	218.865	-1.9596	0.250603	-7.81954	5.30153e-15	1.77978e-14
SA11v2_01326	52.3163	-0.598725	0.303963	-1.96973	0.0488694	0.0620552
SA11v2_01327	145.541	0.390513	0.23064	1.69318	0.0904221	0.111035
SA11v2_01328	157.943	-0.368534	0.24316	-1.5156	0.12962	0.15492
SA11v2_01329	81.2513	-2.11548	0.315375	-6.70783	1.97544e-11	5.33349e-11
SA11v2_01330	2771.99	-6.6926	0.234265	-28.5685	1.65575e-179	3.93391e-177
SA11v2_01331	64.9144	-4.75889	0.407331	-11.6831	1.55538e-31	1.16142e-30
SA11v2_01332	174.794	-2.21347	0.229469	-9.64608	5.10702e-22	2.44678e-21
SA11v2_01333	172.784	-1.222	0.27255	-4.48357	7.34045e-06	1.33782e-05
SA11v2_01334	38.2153	-1.60273	0.514808	-3.11326	0.00185031	0.00274604
SA11v2_01335	130.179	-0.934109	0.34293	-2.72391	0.00645146	0.00908208
SA11v2_01336	99.2548	1.31793	0.260592	5.05743	4.2495e-07	8.4489e-07
SA11v2_01337	120.543	1.38756	0.274488	5.05511	4.30148e-07	8.54899e-07
SA11v2_01338	1831.9	-1.93778	0.258277	-7.50273	6.25033e-14	1.98123e-13
SA11v2_01339	551.466	-1.96101	0.240711	-8.14673	3.73895e-16	1.34043e-15
SA11v2_01340	199.086	-2.15043	0.260181	-8.26516	1.39511e-16	5.14987e-16
SA11v2_01341	672.407	-2.40058	0.208889	-11.4921	1.44565e-30	1.03229e-29
SA11v2_01342	76.8034	-3.0907	0.312157	-9.90111	4.1166e-23	2.08705e-22
SA11v2_01344	95.15	-0.958229	0.239897	-3.99434	6.48744e-05	0.000109351
SA11v2_01345	41.6059	-1.22329	0.357695	-3.41992	0.000626399	0.000970417
SA11v2_01346	4.86746	-0.906424	0.713724	-1.26999	0.204088	0.237164
SA11v2_01347	26.8951	-0.158453	0.395721	-0.400417	0.688849	0.722725
SA11v2_01348	32.7065	0.471098	0.396584	1.18789	0.234877	0.269647
SA11v2_01349	16.2941	1.22275	0.496445	2.46301	0.0137777	0.01858
SA11v2_01350	10.1367	-0.0263776	0.542655	-0.0486084	0.961231	0.966473
SA11v2_01351	80.642	3.11739	0.362057	8.61021	7.29257e-18	2.8553e-17
SA11v2_01352	125.421	3.06511	0.314337	9.75103	1.82604e-22	8.99596e-22
SA11v2_01353	233.578	3.27002	0.271958	12.024	2.65802e-33	2.17766e-32
SA11v2_01354	168.284	1.77422	0.248547	7.13836	9.4451e-13	2.77981e-12
SA11v2_01355	517.445	-0.647563	0.198523	-3.2619	0.00110668	0.00167962
SA11v2_01356	359.657	2.73195	0.248091	11.0119	3.34893e-28	2.15312e-27
SA11v2_01357	832.35	1.04846	0.20335	5.15596	2.52336e-07	5.12018e-07
SA11v2_01358	903.124	-0.150206	0.179831	-0.83526	0.403571	0.445694
SA11v2_01359	229.132	0.558034	0.218767	2.55081	0.0107472	0.0147018
SA11v2_01360	234.059	1.32679	0.228	5.81927	5.91065e-09	1.34035e-08
SA11v2_01361	105.818	0.629051	0.36145	1.74035	0.0817967	0.100885
SA11v2_01362	18.0445	1.45241	0.483413	3.00448	0.00266034	0.00387559
SA11v2_01363	255.08	1.86168	0.223877	8.31563	9.12685e-17	3.39545e-16
SA11v2_01364	33.7822	0.452759	0.352992	1.28263	0.199621	0.23218
SA11v2_01365	86.5431	0.421152	0.26196	1.60769	0.107903	0.130739
SA11v2_01366	130.137	0.783928	0.275519	2.84527	0.00443733	0.00633022
SA11v2_01367	1023.91	-0.60688	0.221873	-2.73526	0.00623319	0.00877717
SA11v2_01368	426.626	1.05487	0.266373	3.96013	7.49076e-05	0.000125534
SA11v2_01369	351.007	-0.0594122	0.189169	-0.314069	0.753468	0.78189
SA11v2_01370	6582.43	-1.72798	0.287562	-6.00908	1.86576e-09	4.3811e-09
SA11v2_01371	2587.24	-2.28214	0.474083	-4.81381	1.48082e-06	2.82593e-06
SA11v2_01372	4509.16	-3.54844	0.37573	-9.4441	3.58459e-21	1.63782e-20
SA11v2_01373	198.088	-3.03042	0.349903	-8.66075	4.68657e-18	1.86287e-17
SA11v2_01374	465.806	-4.18439	0.210422	-19.8857	5.40689e-88	2.56926e-86
SA11v2_01375	349.655	-4.09357	0.261484	-15.6551	3.06601e-55	6.28472e-54
SA11v2_01376	1125.55	-3.30332	0.215496	-15.3289	4.9034e-53	9.25274e-52
SA11v2_01377	728.833	0.123481	0.220515	0.559969	0.575501	0.615666
SA11v2_01378	176.918	-2.48305	0.250502	-9.91232	3.68016e-23	1.88037e-22
SA11v2_01379	366.162	-2.38079	0.24659	-9.65485	4.68868e-22	2.25048e-21
SA11v2_01380	426.18	-2.29764	0.256778	-8.94796	3.62103e-19	1.50151e-18
SA11v2_01381	173.092	0.206156	0.351203	0.587001	0.557203	0.597681
SA11v2_01382	81.5234	2.6322	0.33984	7.74541	9.52734e-15	3.16388e-14
SA11v2_01383	4.30222	0.354515	0.749766	0.472834	0.636331	0.674119
SA11v2_01384	1.83783	-0.483379	1.05463	-0.45834	0.646708	0.683229
SA11v2_01385	12.0289	-0.161021	0.488036	-0.329936	0.741448	0.770794
SA11v2_01386	110.939	-1.13983	0.334251	-3.41011	0.000649374	0.00100333
SA11v2_01387	184.146	0.0832324	0.297838	0.279455	0.779896	0.806273
SA11v2_01388	47.5122	-1.05833	0.383415	-2.76027	0.00577535	0.00815885
SA11v2_01389	1039.87	-1.22421	0.223114	-5.48691	4.0903e-08	8.80197e-08
SA11v2_01390	138.368	-1.8846	0.242601	-7.76828	7.95583e-15	2.64536e-14
SA11v2_01391	754.659	-2.74968	0.185172	-14.8494	7.02151e-50	1.14335e-48
SA11v2_01392	1.37697	-3.07181	1.29671	-2.36893	0.0178397	0.0237878
SA11v2_01393	271.562	1.16715	0.216007	5.4033	6.54244e-08	1.38732e-07
SA11v2_01394	700.612	0.287806	0.182057	1.58085	0.113911	0.137414
SA11v2_01395	612.436	0.156303	0.181965	0.858971	0.390356	0.432012
SA11v2_01396	172.104	-1.32499	0.219273	-6.04265	1.51601e-09	3.58399e-09
SA11v2_01397	1045.98	-1.26713	0.255825	-4.95312	7.30338e-07	1.41914e-06
SA11v2_01398	150.687	3.24085	0.30088	10.7712	4.70792e-27	2.85479e-26
SA11v2_01399	195.904	0.681611	0.232519	2.93142	0.0033742	0.00486269
SA11v2_01400	166.884	0.735258	0.249847	2.94283	0.00325226	0.00470251
SA11v2_01401	256.354	0.0964625	0.242771	0.39734	0.691117	0.724959
SA11v2_01402	172.561	1.56138	0.240709	6.48657	8.78138e-11	2.26221e-10
SA11v2_01403	37.312	-0.851185	0.373556	-2.2786	0.0226908	0.0298903
SA11v2_01404	77.6265	1.09083	0.333945	3.2665	0.00108887	0.00165403
SA11v2_01405	5396.78	-4.49364	0.2597	-17.3032	4.44937e-67	1.34433e-65
SA11v2_01406	779.537	-4.61405	0.270301	-17.07	2.48083e-65	7.08596e-64
SA11v2_01407	241.178	-4.15164	0.269725	-15.3921	1.84844e-53	3.59175e-52
SA11v2_01408	749.584	-3.40226	0.27801	-12.2379	1.95037e-34	1.67399e-33
SA11v2_01409	118.862	-2.78855	0.339514	-8.21335	2.15097e-16	7.86784e-16
SA11v2_01410	370.955	-0.70894	0.229531	-3.08865	0.00201067	0.00297306
SA11v2_01411	132.61	0.665727	0.289865	2.29668	0.0216371	0.0285743
SA11v2_01412	216.361	-2.31635	0.229195	-10.1065	5.17192e-24	2.74175e-23
SA11v2_01413	153.832	0.517041	0.382367	1.35221	0.176307	0.206906
SA11v2_01414	30.9219	0.223413	0.445379	0.501625	0.615931	0.654897
SA11v2_01415	49.3901	0.303893	0.495923	0.612782	0.540021	0.581789
SA11v2_01416	38.6069	-0.0650834	0.536988	-0.121201	0.903532	0.919004
SA11v2_01417	188.792	1.5694	0.258632	6.06809	1.29438e-09	3.07394e-09
SA11v2_01418	1216.18	1.34321	0.190737	7.04224	1.89177e-12	5.45108e-12
SA11v2_01419	305.232	1.31565	0.262239	5.01699	5.24866e-07	1.03488e-06
SA11v2_01420	123.696	0.466879	0.241801	1.93084	0.0535032	0.0675184
SA11v2_01421	6347.8	1.02638	0.474817	2.16163	0.030647	0.0398785
SA11v2_01422	4453.23	2.16777	0.387547	5.59358	2.22431e-08	4.86259e-08
SA11v2_01423	449.963	2.17846	0.27038	8.05702	7.81748e-16	2.7535e-15
SA11v2_01424	86.559	1.00786	0.300533	3.35357	0.000797772	0.00122322
SA11v2_01425	212.87	-2.77889	0.216911	-12.8112	1.41864e-37	1.3991e-36
SA11v2_01426	155.741	-1.01103	0.254121	-3.97854	6.93401e-05	0.000116503
SA11v2_01427	44.6834	-1.40036	0.336534	-4.16114	3.16659e-05	5.48799e-05
SA11v2_01428	65.2036	-2.09202	0.851857	-2.45584	0.0140558	0.0189354
SA11v2_01429	5.2095	1.21987	0.740858	1.64656	0.0996486	0.12147
SA11v2_01430	12.2921	1.70811	0.546699	3.1244	0.00178168	0.00265021
SA11v2_01431	11.9527	1.68774	0.556009	3.03546	0.00240168	0.00351739
SA11v2_01432	54.1206	1.57779	0.34615	4.55811	5.1617e-06	9.52018e-06
SA11v2_01433	10.5532	0.0543609	0.532559	0.102075	0.918697	0.93189
SA11v2_01434	48.0211	1.60163	0.390435	4.10217	4.09295e-05	7.02128e-05
SA11v2_01435	166.535	0.0692092	0.279752	0.247395	0.804602	0.828864
SA11v2_01436	113.274	-0.131602	0.294195	-0.447328	0.654638	0.690574
SA11v2_01437	97.9245	-1.59861	0.240965	-6.63418	3.26309e-11	8.66674e-11
SA11v2_01438	75.3735	-1.57937	0.311811	-5.06517	4.08029e-07	8.12173e-07
SA11v2_01439	80.1769	-1.19597	0.295963	-4.04096	5.32335e-05	9.03413e-05
SA11v2_01440	40.5655	1.24597	0.34338	3.62854	0.000285029	0.000452016
SA11v2_01441	784.222	3.59804	0.269531	13.3492	1.19668e-40	1.33941e-39
SA11v2_01442	235.094	1.88852	0.25002	7.55345	4.2389e-14	1.35432e-13
SA11v2_01443	12.7194	-0.619296	0.550398	-1.12518	0.260513	0.296538
SA11v2_01444	7.94227	1.63011	0.666223	2.4468	0.0144131	0.0193818
SA11v2_01445	6.12813	0.733218	0.718978	1.01981	0.30782	0.346538
SA11v2_01446	11.5422	1.68387	0.607621	2.77124	0.00558431	0.00789537
SA11v2_01447	26.3195	1.78483	0.464607	3.84159	0.000122242	0.00020093
SA11v2_01448	28.157	2.48809	0.458485	5.42677	5.73825e-08	1.22224e-07
SA11v2_01449	99.8586	2.04079	0.320731	6.36293	1.97937e-10	5.00298e-10
SA11v2_01450	8.86177	1.56571	0.624918	2.50546	0.0122291	0.0166117
SA11v2_01451	9.99116	2.63862	0.708486	3.7243	0.000195856	0.000315774
SA11v2_01452	42.5153	3.0798	0.427381	7.20622	5.75249e-13	1.71427e-12
SA11v2_01453	3546.43	4.37515	0.263048	16.6326	4.04961e-62	1.0911e-60
SA11v2_01454	248.25	2.74194	0.289613	9.46761	2.86332e-21	1.31401e-20
SA11v2_01455	175.605	2.04669	0.305295	6.70398	2.02815e-11	5.4645e-11
SA11v2_01456	140.867	1.25004	0.241284	5.1808	2.20937e-07	4.49879e-07
SA11v2_01457	10.409	0.266678	0.596111	0.447363	0.654613	0.690574
SA11v2_01458	0.14738	-1.45392	1.52182	-0.955379	0.339386	0.378975
SA11v2_01459	25.3709	0.461966	0.383925	1.20327	0.22887	0.263678
SA11v2_01460	54.1489	0.429759	0.385976	1.11343	0.265522	0.30178
SA11v2_01461	0.324702	-0.768603	1.59446	-0.482047	0.629772	0.667847
SA11v2_01462	50.1992	1.23734	0.333528	3.70984	0.000207388	0.000333544
SA11v2_01463	158.95	-0.470049	0.239788	-1.96026	0.0499648	0.0633437
SA11v2_01464	663.473	-1.10243	0.215766	-5.1094	3.23181e-07	6.49468e-07
SA11v2_01465	2169.59	4.46875	0.358465	12.4663	1.13958e-35	1.03593e-34
SA11v2_01466	105.451	2.14701	0.294214	7.29744	2.93302e-13	8.97069e-13
SA11v2_01467	111.046	-1.23006	0.242137	-5.08004	3.77353e-07	7.52258e-07
SA11v2_01468	75.438	-0.940294	0.303968	-3.0934	0.00197879	0.00292841
SA11v2_01469	13.2752	-0.918248	0.461297	-1.99058	0.0465275	0.0592446
SA11v2_01470	163.387	-2.34635	0.388415	-6.04083	1.53325e-09	3.62146e-09
SA11v2_01471	0.250541	-0.507067	1.60087	-0.316745	0.751437	0.780247
SA11v2_01472	57.1278	3.43667	0.421295	8.15741	3.42288e-16	1.2288e-15
SA11v2_01473	7.13262	5.19214	1.33981	3.87529	0.0001065	0.000176107
SA11v2_01474	4.54628	3.4742	1.11295	3.12161	0.00179862	0.00267237
SA11v2_01475	49.0923	3.40714	0.472782	7.20659	5.73702e-13	1.71063e-12
SA11v2_01476	65.2797	2.59244	0.398809	6.50046	8.00724e-11	2.06992e-10
SA11v2_01477	2371.01	1.32061	0.345614	3.82104	0.00013289	0.000217339
SA11v2_01478	409.989	2.41325	0.422575	5.71082	1.12432e-08	2.50184e-08
SA11v2_01479	132.369	2.02184	0.481514	4.19892	2.68189e-05	4.6743e-05
SA11v2_01480	165.249	0.120886	0.250606	0.482375	0.62954	0.667736
SA11v2_01481	41.4892	0.117965	0.332468	0.354817	0.722727	0.754331
SA11v2_01482	53.0448	-0.665339	0.322356	-2.06399	0.0390188	0.0501725
SA11v2_01483	126.654	-0.392962	0.237171	-1.65687	0.0975455	0.119073
SA11v2_01484	40.2697	-1.10425	0.371269	-2.97425	0.00293702	0.0042573
SA11v2_01485	4000.39	3.78514	0.338691	11.1758	5.35836e-29	3.55433e-28
SA11v2_01486	66.0571	1.38915	0.327889	4.23664	2.26891e-05	3.97307e-05
SA11v2_01487	2.39673	-0.0998007	0.93334	-0.106928	0.914846	0.928885
SA11v2_01488	70.4517	-0.196115	0.283592	-0.69154	0.489226	0.531971
SA11v2_01489	114.386	0.73624	0.278308	2.64541	0.00815917	0.0113275
SA11v2_01490	145.836	1.06908	0.236377	4.52275	6.10415e-06	1.1207e-05
SA11v2_01491	2245.58	2.05265	0.203809	10.0715	7.38666e-24	3.88041e-23
SA11v2_01492	369.006	2.14623	0.35124	6.11042	9.9367e-10	2.38801e-09
SA11v2_01493	26.3659	1.59241	0.403775	3.9438	8.02022e-05	0.000134064
SA11v2_01494	86.1687	1.73113	0.3238	5.3463	8.97689e-08	1.87914e-07
SA11v2_01495	11.3496	-0.207744	0.529261	-0.392516	0.694677	0.728108
SA11v2_01496	59.1119	-1.73431	0.311176	-5.57341	2.49798e-08	5.44039e-08
SA11v2_01497	6.64456	-2.29559	0.680551	-3.37313	0.000743179	0.00114286
SA11v2_01498	20.6602	-1.48507	0.465411	-3.19088	0.00141839	0.00212908
SA11v2_01499	196.685	-1.42483	0.226361	-6.29452	3.08344e-10	7.70419e-10
SA11v2_01500	25.5499	-0.369478	0.370028	-0.998515	0.31803	0.357032
SA11v2_01501	56.6205	0.573105	0.390615	1.46719	0.142325	0.169307
SA11v2_01502	423.127	0.475599	0.209087	2.27464	0.0229274	0.0301867
SA11v2_01503	138.116	1.50811	0.246799	6.11069	9.9204e-10	2.38568e-09
SA11v2_01504	5.15096	1.37241	0.819046	1.67561	0.0938137	0.114836
SA11v2_01505	43.2978	-0.753175	0.300762	-2.50422	0.0122721	0.0166658
SA11v2_01506	18.8787	0.244735	0.499982	0.489488	0.624496	0.663194
SA11v2_01507	1.20611	-1.62056	1.3083	-1.23868	0.215465	0.249333
SA11v2_01508	20.7673	-0.627381	0.408971	-1.53405	0.125018	0.14981
SA11v2_01509	28.1347	-0.915184	0.349286	-2.62016	0.00878884	0.0121372
SA11v2_01510	414.922	-0.00988127	0.194202	-0.0508814	0.95942	0.96533
SA11v2_01511	305.42	1.60518	0.225769	7.10982	1.16194e-12	3.39298e-12
SA11v2_01512	28.5767	4.27929	0.647153	6.61248	3.77927e-11	1.00123e-10
SA11v2_01513	3.59579	1.47498	0.884172	1.6682	0.0952751	0.116465
SA11v2_01514	59419.7	0.30946	0.349103	0.886441	0.37538	0.416142
SA11v2_01515	8672.3	1.008	0.32275	3.12314	0.0017893	0.00266003
SA11v2_01516	184.352	3.1596	0.269101	11.7413	7.82341e-32	5.92652e-31
SA11v2_01517	81.9962	2.71953	0.331347	8.20751	2.25823e-16	8.24286e-16
SA11v2_01518	440.076	1.49087	0.203544	7.32453	2.3974e-13	7.3713e-13
SA11v2_01519	351.037	-2.91398	0.252677	-11.5324	9.05737e-31	6.53005e-30
SA11v2_01520	558.122	-2.31702	0.211412	-10.9597	5.96743e-28	3.79462e-27
SA11v2_01521	1207.94	-2.69712	0.22248	-12.1229	7.98386e-34	6.64516e-33
SA11v2_01522	594.852	-0.162706	0.238852	-0.6812	0.495745	0.537829
SA11v2_01523	169.717	-0.136126	0.240247	-0.56661	0.570979	0.611454
SA11v2_01524	120.808	2.55009	0.295403	8.63259	5.99761e-18	2.366e-17
SA11v2_01525	50.4496	0.0168621	0.298513	0.0564871	0.954954	0.961947
SA11v2_01526	279.562	-0.667098	0.201283	-3.31422	0.000918983	0.0014029
SA11v2_01527	148.242	1.70885	0.256123	6.67197	2.52384e-11	6.76866e-11
SA11v2_01529	489.448	-0.710776	0.223581	-3.17905	0.00147759	0.00221553
SA11v2_01530	182.135	-1.19777	0.278942	-4.29397	1.75504e-05	3.10443e-05
SA11v2_01531	136.239	-1.5885	0.254139	-6.25052	4.09075e-10	1.01242e-09
SA11v2_01532	98.4067	-1.27374	0.260176	-4.89567	9.79691e-07	1.88891e-06
SA11v2_01533	154.447	-0.315202	0.246241	-1.28006	0.200525	0.23318
SA11v2_01534	478.663	1.87217	0.212221	8.82179	1.12639e-18	4.59256e-18
SA11v2_01535	250.466	-1.09354	0.198975	-5.49589	3.88741e-08	8.36882e-08
SA11v2_01536	5149.73	-0.960491	0.240881	-3.98741	6.67987e-05	0.000112486
SA11v2_01537	1829.61	1.52338	0.275763	5.52422	3.30948e-08	7.15116e-08
SA11v2_01538	1556.96	4.13323	0.300602	13.7498	5.10465e-43	6.36802e-42
SA11v2_01539	320.027	4.31481	0.297622	14.4976	1.25392e-47	1.85672e-46
SA11v2_01540	204.312	4.16164	0.346207	12.0207	2.76775e-33	2.26401e-32
SA11v2_01541	1540.88	3.11995	0.261495	11.9312	8.13907e-33	6.46549e-32
SA11v2_01542	1160.2	1.37494	0.243298	5.65124	1.59293e-08	3.5117e-08
SA11v2_01543	629.697	0.780122	0.193164	4.03864	5.37615e-05	9.11487e-05
SA11v2_01544	277.016	2.10992	0.257248	8.2019	2.3661e-16	8.62456e-16
SA11v2_01545	58.1945	0.472342	0.331669	1.42413	0.154408	0.182723
SA11v2_01546	30.3811	-1.45586	0.390388	-3.72926	0.00019204	0.000309909
SA11v2_01547	791.188	0.732335	0.230659	3.17497	0.0014985	0.00224625
SA11v2_01549	62.7574	-0.674712	0.324302	-2.0805	0.0374794	0.0482881
SA11v2_01550	1498.01	-2.36057	0.216286	-10.9141	9.86672e-28	6.20618e-27
SA11v2_01551	1538.04	-0.022302	0.181541	-0.122849	0.902227	0.918034
SA11v2_01553	451.91	2.01816	0.352601	5.72363	1.0427e-08	2.32715e-08
SA11v2_01554	1713.72	-5.15553	0.326538	-15.7885	3.73539e-56	7.93694e-55
SA11v2_01555	65.9452	-0.118078	0.285769	-0.413195	0.679464	0.713881
SA11v2_01556	11.3499	0.539252	0.544672	0.99005	0.32215	0.361114
SA11v2_01557	986.307	-0.433643	0.284708	-1.52311	0.12773	0.152814
SA11v2_01558	303.853	-0.640018	0.341183	-1.87588	0.0606717	0.0761053
SA11v2_01559	91.3969	-2.54945	0.372015	-6.85308	7.22756e-12	2.00098e-11
SA11v2_01560	611.429	-2.78743	0.321314	-8.6751	4.13172e-18	1.64482e-17
SA11v2_01561	182.557	-1.65288	0.238381	-6.93377	4.09766e-12	1.15526e-11
SA11v2_01562	82.1138	-2.49141	0.325904	-7.64463	2.09548e-14	6.80738e-14
SA11v2_01563	276.252	-2.03281	0.240525	-8.45153	2.87507e-17	1.09773e-16
SA11v2_01564	1273.47	-1.17232	0.219266	-5.34657	8.96343e-08	1.87708e-07
SA11v2_01565	237.02	-3.00774	0.268605	-11.1976	4.18832e-29	2.78884e-28
SA11v2_01566	189.474	-1.73623	0.232337	-7.47288	7.84555e-14	2.46892e-13
SA11v2_01567	74.3647	-0.963012	0.275897	-3.49048	0.000482151	0.000752749
SA11v2_01568	1430.84	4.08078	0.304433	13.4045	5.68866e-41	6.47813e-40
SA11v2_01569	10396	3.46654	0.250883	13.8174	2.00306e-43	2.52899e-42
SA11v2_01570	590.63	2.16573	0.283894	7.62865	2.37223e-14	7.66829e-14
SA11v2_01571	196.701	1.89796	0.248886	7.62583	2.42475e-14	7.8284e-14
SA11v2_01572	1538.75	-0.00894309	0.272643	-0.0328014	0.973833	0.977761
SA11v2_01573	284.391	0.401746	0.273635	1.46818	0.142055	0.169023
SA11v2_01574	90.9214	0.275861	0.34539	0.798693	0.424468	0.466603
SA11v2_01575	190.71	0.485499	0.342034	1.41945	0.155768	0.184208
SA11v2_01576	280.647	0.211079	0.268792	0.785287	0.432285	0.474099
SA11v2_01577	3444.14	1.96398	0.325352	6.03649	1.57504e-09	3.71513e-09
SA11v2_01578	360.381	0.939584	0.29959	3.13624	0.00171132	0.00254991
SA11v2_01579	864.219	0.0191744	0.291744	0.0657235	0.947598	0.956383
SA11v2_01580	1767.27	2.3448	0.385724	6.07897	1.20959e-09	2.88437e-09
SA11v2_01581	3694.65	0.73904	0.241351	3.0621	0.00219794	0.00323077
SA11v2_01582	7627.61	-1.77931	0.22709	-7.83529	4.67767e-15	1.57743e-14
SA11v2_01583	7281.6	-2.95056	0.202158	-14.5954	3.00571e-48	4.55387e-47
SA11v2_01584	186.193	-3.15929	0.291407	-10.8415	2.18765e-27	1.34054e-26
SA11v2_01585	112.935	-1.06655	0.354021	-3.01269	0.00258945	0.00377863
SA11v2_01586	482.426	-2.10555	0.21909	-9.61046	7.22238e-22	3.43819e-21
SA11v2_01587	2282.16	-3.19668	0.249056	-12.8352	1.04116e-37	1.03071e-36
SA11v2_01588	168.721	-1.81431	0.3081	-5.88871	3.89212e-09	8.94639e-09
SA11v2_01589	289.051	-2.5638	0.288032	-8.90112	5.52838e-19	2.27714e-18
SA11v2_01590	49.7843	-3.2073	0.389831	-8.22742	1.91291e-16	7.02655e-16
SA11v2_01591	2280.16	-4.19258	0.221644	-18.9158	8.45177e-80	3.56269e-78
SA11v2_01592	3025.77	1.46728	0.290364	5.05326	4.3434e-07	8.62902e-07
SA11v2_01593	169.14	-2.66184	0.297653	-8.94277	3.79538e-19	1.57074e-18
SA11v2_01594	293.796	-0.617165	0.208662	-2.95772	0.00309921	0.00448741
SA11v2_01595	441.067	-0.969079	0.193331	-5.01253	5.37193e-07	1.05759e-06
SA11v2_01596	356.245	-3.18272	0.308293	-10.3237	5.50665e-25	3.07185e-24
SA11v2_01597	1059.54	-2.8036	0.217145	-12.9112	3.89338e-38	3.92871e-37
SA11v2_01598	410.659	0.249812	0.199068	1.25491	0.209512	0.243036
SA11v2_01599	799.345	1.78136	0.252609	7.05186	1.76546e-12	5.09836e-12
SA11v2_01600	33.8503	2.34192	0.429652	5.45074	5.01604e-08	1.07235e-07
SA11v2_01601	16.4306	1.43096	0.479126	2.98661	0.00282091	0.0040958
SA11v2_01602	108.11	0.807145	0.294106	2.74441	0.00606205	0.0085431
SA11v2_01603	40.9517	-1.52418	0.372861	-4.0878	4.35483e-05	7.44365e-05
SA11v2_01604	40.7367	-1.06181	0.342949	-3.0961	0.00196084	0.00290267
SA11v2_01605	43.259	-0.418521	0.367357	-1.13928	0.254588	0.290489
SA11v2_01606	425.387	-0.11532	0.192337	-0.599574	0.54879	0.589909
SA11v2_01607	108.167	-1.46727	0.292204	-5.02138	5.13028e-07	1.0123e-06
SA11v2_01608	3901	5.02289	0.84137	5.96989	2.37412e-09	5.54491e-09
SA11v2_01609	1940.7	1.75317	0.25514	6.87142	6.35661e-12	1.7664e-11
SA11v2_01610	904.745	1.5405	0.204042	7.54992	4.35513e-14	1.38806e-13
SA11v2_01611	417.497	1.92563	0.259642	7.41647	1.2028e-13	3.76244e-13
SA11v2_01612	298.36	4.17364	0.290227	14.3806	6.84832e-47	9.88844e-46
SA11v2_01613	871.233	-3.01966	0.304934	-9.90267	4.05311e-23	2.05885e-22
SA11v2_01614	6068.03	-3.98815	0.2756	-14.4708	1.85331e-47	2.72114e-46
SA11v2_01615	2251.27	-3.40217	0.191133	-17.8	7.06779e-71	2.43048e-69
SA11v2_01616	140.43	-2.36336	0.337524	-7.00207	2.52203e-12	7.20364e-12
SA11v2_01617	19.7963	-0.164589	0.422942	-0.389151	0.697164	0.730422
SA11v2_01618	145.86	-1.18568	0.290178	-4.08604	4.38805e-05	7.49554e-05
SA11v2_01619	147.005	-1.08572	0.275738	-3.93752	8.23276e-05	0.000137397
SA11v2_01620	1160.61	0.478069	0.244887	1.95221	0.0509137	0.0644841
SA11v2_01621	3975.4	-2.00536	0.265741	-7.54629	4.47844e-14	1.42563e-13
SA11v2_01622	435.269	0.0337725	0.227906	0.148186	0.882196	0.899578
SA11v2_01623	208.178	-0.104539	0.324364	-0.32229	0.747233	0.776189
SA11v2_01624	572.784	-1.93403	0.189181	-10.2232	1.56135e-24	8.5414e-24
SA11v2_01625	802.347	-1.26503	0.18176	-6.95988	3.40562e-12	9.64835e-12
SA11v2_01626	35.6583	-0.464802	0.331463	-1.40227	0.160834	0.189941
SA11v2_01627	21.1295	-0.3811	0.383682	-0.993273	0.320577	0.359583
SA11v2_01628	176.712	-1.81523	0.209789	-8.65263	5.0324e-18	1.99275e-17
SA11v2_01629	40.0957	-1.49452	0.353746	-4.22484	2.39105e-05	4.17855e-05
SA11v2_01630	22.5408	-1.40899	0.380366	-3.70431	0.000211966	0.000340487
SA11v2_01631	15.0808	0.00746017	0.474597	0.015719	0.987459	0.988972
SA11v2_01632	310.407	-0.881566	0.215458	-4.09159	4.28419e-05	7.33011e-05
SA11v2_01633	44.2593	-1.15315	0.309636	-3.72421	0.000195926	0.000315789
SA11v2_01634	105.388	1.23211	0.313971	3.92428	8.69878e-05	0.000144758
SA11v2_01635	315.346	2.87671	0.33308	8.6367	5.78588e-18	2.28593e-17
SA11v2_01636	337.06	-0.462882	0.368155	-1.2573	0.208645	0.242137
SA11v2_01637	617.078	-2.73525	0.323985	-8.44251	3.10596e-17	1.18244e-16
SA11v2_01638	1453.01	-4.26775	0.219959	-19.4024	7.36028e-84	3.37475e-82
SA11v2_01639	1085.93	-4.12507	0.225316	-18.3079	7.15646e-75	2.65297e-73
SA11v2_01640	63.4815	-2.11883	0.281225	-7.53429	4.90986e-14	1.56106e-13
SA11v2_01641	108.38	-2.2274	0.271927	-8.19117	2.58704e-16	9.38407e-16
SA11v2_01642	106.4	0.206999	0.277977	0.744665	0.456474	0.498848
SA11v2_01643	650.077	0.810506	0.210656	3.84753	0.000119314	0.000196303
SA11v2_01644	252.606	2.03462	0.408727	4.97795	6.42613e-07	1.2538e-06
SA11v2_01645	113.364	1.75263	0.27383	6.40042	1.54948e-10	3.93926e-10
SA11v2_01646	434.444	0.316981	0.285175	1.11153	0.266339	0.302576
SA11v2_01647	184.429	0.370238	0.320743	1.15431	0.248372	0.283955
SA11v2_01648	31.2769	-0.0275527	0.419246	-0.0657195	0.947601	0.956383
SA11v2_01649	15.3374	-0.192675	0.537816	-0.358254	0.720153	0.751946
SA11v2_01650	63.468	0.40341	0.415528	0.970838	0.331629	0.370795
SA11v2_01651	99.2808	0.415361	0.273857	1.51671	0.12934	0.154634
SA11v2_01652	133.652	-0.23532	0.259726	-0.90603	0.36492	0.405148
SA11v2_01653	80.892	-0.832882	0.265259	-3.13988	0.00169015	0.00252052
SA11v2_01654	48.0433	-0.905849	0.304286	-2.97697	0.00291114	0.00422329
SA11v2_01655	131.978	-1.17749	0.309176	-3.80848	0.000139824	0.000228251
SA11v2_01656	216.731	0.198648	0.249137	0.797347	0.42525	0.467363
SA11v2_01657	109.159	0.19242	0.281495	0.683564	0.49425	0.536764
SA11v2_01658	506.126	2.46875	0.255839	9.64962	4.93369e-22	2.36591e-21
SA11v2_01659	1620.16	-0.0528243	0.207898	-0.254088	0.799428	0.823875
SA11v2_01660	911.044	-1.96246	0.220519	-8.89929	5.62029e-19	2.31135e-18
SA11v2_01661	1644.75	-1.78751	0.21062	-8.48689	2.12238e-17	8.13917e-17
SA11v2_01662	4078.76	-1.66428	0.2045	-8.13832	4.00807e-16	1.432e-15
SA11v2_01663	1755.18	-1.2862	0.220914	-5.82215	5.80948e-09	1.31797e-08
SA11v2_01664	2126.68	-1.84298	0.242324	-7.60543	2.83962e-14	9.13396e-14
SA11v2_01665	3201.88	-2.36591	0.207821	-11.3843	5.00498e-30	3.47424e-29
SA11v2_01666	1085.58	-2.15002	0.249198	-8.62775	6.25698e-18	2.46646e-17
SA11v2_01667	411.466	-1.99635	0.300618	-6.64081	3.11972e-11	8.29438e-11
SA11v2_01668	1909.77	-2.01728	0.22226	-9.07624	1.12388e-19	4.77604e-19
SA11v2_01669	249.854	-2.27961	0.233473	-9.76389	1.6087e-22	7.97032e-22
SA11v2_01670	1077.16	-2.36037	0.200797	-11.755	6.65588e-32	5.05673e-31
SA11v2_01671	1601.89	-1.7127	0.229043	-7.47761	7.5684e-14	2.38889e-13
SA11v2_01672	552.298	-1.24716	0.23218	-5.37155	7.80645e-08	1.64136e-07
SA11v2_01673	769.375	-1.39341	0.248285	-5.61212	1.99866e-08	4.37845e-08
SA11v2_01674	558.242	-1.49321	0.205129	-7.27937	3.35395e-13	1.01925e-12
SA11v2_01675	2013.44	-1.86081	0.262176	-7.09756	1.2698e-12	3.70176e-12
SA11v2_01676	918.267	-1.40524	0.26612	-5.28047	1.28854e-07	2.66213e-07
SA11v2_01677	5126.55	-2.57671	0.258807	-9.95611	2.37159e-23	1.22011e-22
SA11v2_01678	909.297	-1.78779	0.272145	-6.56928	5.05608e-11	1.32405e-10
SA11v2_01679	578.595	-1.79917	0.2976	-6.04558	1.48877e-09	3.52117e-09
SA11v2_01680	1368.65	-2.46021	0.262847	-9.35987	7.98386e-21	3.60066e-20
SA11v2_01681	1081.4	-2.54529	0.249241	-10.2121	1.74952e-24	9.54567e-24
SA11v2_01682	5422.07	-2.47665	0.234745	-10.5504	5.05891e-26	2.9381e-25
SA11v2_01683	746.86	-2.72085	0.249853	-10.8898	1.28886e-27	8.05848e-27
SA11v2_01684	3054.23	-2.55785	0.256632	-9.96699	2.12567e-23	1.09575e-22
SA11v2_01685	2619.82	-2.49009	0.282606	-8.81116	1.23859e-18	5.03039e-18
SA11v2_01686	34.0964	-0.119605	0.357923	-0.334164	0.738256	0.768545
SA11v2_01687	19.8795	-0.0020729	0.426973	-0.00485488	0.996126	0.996698
SA11v2_01688	119.906	-1.77205	0.271004	-6.53882	6.20068e-11	1.6157e-10
SA11v2_01689	217.882	-2.3032	0.255615	-9.01043	2.05248e-19	8.63097e-19
SA11v2_01690	528.227	-4.03937	0.26293	-15.3629	2.90293e-53	5.61986e-52
SA11v2_01691	792.135	-2.32368	0.279848	-8.30337	1.01202e-16	3.76234e-16
SA11v2_01692	6691.78	4.2112	0.320717	13.1306	2.19953e-39	2.33204e-38
SA11v2_01693	2216.92	-1.73443	0.258211	-6.71712	1.85358e-11	5.00964e-11
SA11v2_01694	233.574	1.26839	0.232312	5.45984	4.76562e-08	1.02048e-07
SA11v2_01695	803.601	2.19902	0.220254	9.98405	1.79004e-23	9.29149e-23
SA11v2_01696	91.9998	-1.94884	0.315537	-6.17625	6.56422e-10	1.59959e-09
SA11v2_01697	267.449	-4.08836	0.266426	-15.3452	3.81399e-53	7.27581e-52
SA11v2_01698	1027.94	-2.10885	0.2051	-10.2821	8.4879e-25	4.69484e-24
SA11v2_01699	274.719	1.24756	0.215703	5.78367	7.30894e-09	1.64743e-08
SA11v2_01700	181.087	-2.61748	0.299578	-8.73723	2.389e-18	9.59088e-18
SA11v2_01701	246.729	-1.99373	0.221262	-9.01075	2.04652e-19	8.61283e-19
SA11v2_01702	143.995	-2.72586	0.278001	-9.80519	1.06944e-22	5.33395e-22
SA11v2_01703	41.7531	-2.7812	0.370884	-7.49883	6.43882e-14	2.03974e-13
SA11v2_01704	10.7183	-2.24477	0.56483	-3.97424	7.06052e-05	0.00011859
SA11v2_01705	288.182	-4.34411	0.342996	-12.6652	9.22005e-37	8.7465e-36
SA11v2_01706	282.933	-4.59059	0.322285	-14.2439	4.89454e-46	6.82233e-45
SA11v2_01707	854.282	-4.49215	0.260391	-17.2516	1.08898e-66	3.25262e-65
SA11v2_01708	269.217	-3.57084	0.350397	-10.1908	2.179e-24	1.17783e-23
SA11v2_01709	259.954	-1.57795	0.290467	-5.43247	5.55787e-08	1.1843e-07
SA11v2_01710	297.415	0.637445	0.234085	2.72313	0.00646663	0.00909609
SA11v2_01711	359.193	-3.12883	0.209813	-14.9125	2.73467e-50	4.50918e-49
SA11v2_01712	34.8194	-3.1589	0.441252	-7.15894	8.13051e-13	2.39832e-12
SA11v2_01713	167.755	-3.53191	0.302947	-11.6585	2.07615e-31	1.54148e-30
SA11v2_01714	295.551	-3.19271	0.262415	-12.1667	4.67832e-34	3.94413e-33
SA11v2_01715	66.9408	-3.20939	0.315803	-10.1626	2.91098e-24	1.56863e-23
SA11v2_01716	38.2708	-1.24544	0.316317	-3.93733	8.23947e-05	0.000137465
SA11v2_01717	22.0883	0.149699	0.418559	0.357653	0.720603	0.752266
SA11v2_01718	2539.04	-4.05315	0.223852	-18.1064	2.83642e-73	1.02248e-71
SA11v2_01719	600.05	-3.63963	0.260743	-13.9587	2.78385e-44	3.68385e-43
SA11v2_01720	112.796	-3.10777	0.354914	-8.75639	2.01608e-18	8.12494e-18
SA11v2_01721	277.845	-2.65343	0.227061	-11.686	1.50357e-31	1.12435e-30
SA11v2_01722	416.798	2.44381	0.32445	7.53214	4.99138e-14	1.58601e-13
SA11v2_01723	137.85	1.40943	0.248836	5.6641	1.47802e-08	3.2625e-08
SA11v2_01724	98.2354	2.48009	0.31129	7.96714	1.62384e-15	5.62851e-15
SA11v2_01725	164.216	-1.86042	0.30644	-6.07108	1.27057e-09	3.02287e-09
SA11v2_01726	119.481	-3.28042	0.287922	-11.3935	4.50774e-30	3.13741e-29
SA11v2_01727	25.8032	-2.85476	0.42822	-6.66659	2.61817e-11	7.01445e-11
SA11v2_01728	104.801	-3.18843	0.307222	-10.3783	3.11394e-25	1.75773e-24
SA11v2_01729	104.502	-2.64637	0.315632	-8.38436	5.10017e-17	1.9262e-16
SA11v2_01730	1924.98	-0.494586	0.183191	-2.69984	0.00693726	0.00971105
SA11v2_01731	394.082	-3.48039	0.227573	-15.2935	8.44398e-53	1.5707e-51
SA11v2_01732	126.835	-0.409532	0.247428	-1.65516	0.0978924	0.119441
SA11v2_01733	82.6746	2.41031	0.333944	7.2177	5.28723e-13	1.57832e-12
SA11v2_01734	673.812	2.79426	0.281451	9.92804	3.14371e-23	1.611e-22
SA11v2_01735	206.658	0.0750028	0.272067	0.275678	0.782795	0.808451
SA11v2_01736	466.119	-1.65951	0.291282	-5.69727	1.21743e-08	2.70558e-08
SA11v2_01737	2109.33	-1.5329	0.250815	-6.11165	9.86081e-10	2.37413e-09
SA11v2_01738	422.806	0.541525	0.26909	2.01243	0.0441743	0.0564269
SA11v2_01739	1186.51	0.788451	0.244808	3.22069	0.00127884	0.00192637
SA11v2_01740	52.4287	1.02445	0.315864	3.24331	0.00118149	0.00178797
SA11v2_01741	58.6933	1.02737	0.299068	3.43525	0.000592016	0.000917695
SA11v2_01742	558.648	0.482584	0.19785	2.43913	0.0147225	0.0197674
SA11v2_01743	68.748	-2.52277	0.297018	-8.49366	2.0023e-17	7.68431e-17
SA11v2_01744	2387.61	-2.98138	0.244814	-12.1781	4.06477e-34	3.44911e-33
SA11v2_01745	511.021	-1.42004	0.369882	-3.83918	0.000123446	0.000202718
SA11v2_01746	7439.83	5.13763	0.424469	12.1037	1.00979e-33	8.39136e-33
SA11v2_01747	2102.2	0.747712	0.211521	3.53494	0.000407872	0.000639073
SA11v2_01748	2045	1.41158	0.235056	6.00529	1.90987e-09	4.48066e-09
SA11v2_01749	563.406	1.50972	0.253965	5.9446	2.77139e-09	6.44111e-09
SA11v2_01750	152.472	1.93228	0.271741	7.11075	1.15416e-12	3.37215e-12
SA11v2_01751	223.066	0.917501	0.270583	3.39083	0.000696807	0.00107313
SA11v2_01752	1053.48	-2.55263	0.2229	-11.4519	2.29979e-30	1.62886e-29
SA11v2_01753	578.478	-3.79453	0.214534	-17.6873	5.25323e-70	1.72696e-68
SA11v2_01754	160.286	-3.58281	0.304199	-11.7778	5.07843e-32	3.89794e-31
SA11v2_01755	168.364	-2.74236	0.286306	-9.57842	9.85408e-22	4.65708e-21
SA11v2_01756	80.7607	-1.43207	0.270029	-5.3034	1.13664e-07	2.35763e-07
SA11v2_01757	2.47496	1.48593	1.08312	1.37189	0.170097	0.200202
SA11v2_01758	4.46636	1.56098	0.83421	1.87121	0.0613166	0.0768037
SA11v2_01759	995.769	-2.98901	0.240261	-12.4407	1.57133e-35	1.41854e-34
SA11v2_01760	31.1624	-2.30113	0.428218	-5.37373	7.71232e-08	1.62484e-07
SA11v2_01761	258.484	-2.27273	0.280594	-8.0997	5.50928e-16	1.95366e-15
SA11v2_01762	21.854	-1.18694	0.4518	-2.62713	0.00861086	0.0119071
SA11v2_01763	9099.52	-1.64205	0.23468	-6.99697	2.61556e-12	7.46264e-12
SA11v2_01764	1304.95	-2.19053	0.20116	-10.8895	1.29395e-27	8.08061e-27
SA11v2_01765	5.73756	1.93442	0.776146	2.49234	0.0126904	0.0172069
SA11v2_01766	28.3545	2.42014	0.451694	5.35791	8.41898e-08	1.76589e-07
SA11v2_01767	8469.68	2.71489	0.194793	13.9373	3.75805e-44	4.91083e-43
SA11v2_01768	242.171	-0.885856	0.23477	-3.77329	0.000161107	0.00026185
SA11v2_01769	156.685	0.0739429	0.276441	0.267481	0.789099	0.814337
SA11v2_01770	98.5219	-0.0746353	0.266925	-0.279612	0.779775	0.806273
SA11v2_01771	59.2932	-1.58144	0.295732	-5.34754	8.91553e-08	1.86779e-07
SA11v2_01772	231.609	-1.52334	0.278653	-5.4668	4.58232e-08	9.83243e-08
SA11v2_01773	113.94	-0.961249	0.294936	-3.25918	0.00111734	0.00169481
SA11v2_01774	163.665	-2.27603	0.341524	-6.66433	2.65874e-11	7.10855e-11
SA11v2_01775	561.348	-4.50659	0.29878	-15.0833	2.08511e-51	3.58516e-50
SA11v2_01776	1841.4	-4.58938	0.230123	-19.9431	1.71947e-88	8.3219e-87
SA11v2_01777	101.471	-3.74369	0.301623	-12.4118	2.25466e-35	2.02842e-34
SA11v2_01778	292.288	-4.12216	0.239708	-17.1966	2.81632e-66	8.36415e-65
SA11v2_01779	421.494	-3.4733	0.246508	-14.09	4.37701e-45	5.92711e-44
SA11v2_01780	1883.69	-2.8407	0.182409	-15.5733	1.10626e-54	2.20704e-53
SA11v2_01781	493.403	0.729645	0.200487	3.63937	0.00027331	0.000434354
SA11v2_01782	1298.05	1.7525	0.197308	8.88205	6.564e-19	2.69098e-18
SA11v2_01783	1161.21	-1.57731	0.221607	-7.11763	1.09802e-12	3.21174e-12
SA11v2_01785	116.852	-2.28671	0.279693	-8.17576	2.93996e-16	1.062e-15
SA11v2_01786	8638.62	-4.18691	0.180567	-23.1876	6.07499e-119	5.20557e-117
SA11v2_01787	2954.87	-4.34259	0.176254	-24.6383	4.90931e-134	5.34604e-132
SA11v2_01788	8281.74	-3.92789	0.184989	-21.2331	4.72427e-100	2.80611e-98
SA11v2_01789	3211.64	-4.29216	0.214384	-20.0209	3.62049e-89	1.80231e-87
SA11v2_01790	781.699	-3.06622	0.259768	-11.8037	3.73543e-32	2.8969e-31
SA11v2_01791	270.25	-2.5893	0.347928	-7.44205	9.91381e-14	3.10855e-13
SA11v2_01792	1102.38	-4.08835	0.212317	-19.2559	1.25885e-82	5.62392e-81
SA11v2_01793	3800.95	-3.12616	0.245347	-12.7418	3.46297e-37	3.34583e-36
SA11v2_01794	635.947	0.320298	0.22546	1.42064	0.15542	0.18388
SA11v2_01795	77.202	1.7626	0.293711	6.00115	1.95929e-09	4.58836e-09
SA11v2_01796	1.88682	0.554764	1.14167	0.485923	0.627022	0.665335
SA11v2_01797	170.68	-0.65974	0.26675	-2.47325	0.0133891	0.0180886
SA11v2_01798	71.7338	-0.458807	0.267618	-1.71441	0.0864539	0.106403
SA11v2_01799	36203.8	2.47354	0.217832	11.3553	6.98378e-30	4.8286e-29
SA11v2_01800	45041.6	2.28875	0.238589	9.59284	8.56893e-22	4.06072e-21
SA11v2_01801	1969.33	3.03674	0.265759	11.4267	3.07738e-30	2.15334e-29
SA11v2_01802	1737.25	2.10373	0.296442	7.09659	1.27869e-12	3.72559e-12
SA11v2_01803	142.232	5.50873	0.486369	11.3262	9.73087e-30	6.66622e-29
SA11v2_01804	308.847	4.5146	0.435557	10.3651	3.57369e-25	2.01073e-24
SA11v2_01805	163.546	3.01269	0.321487	9.37114	7.17555e-21	3.23891e-20
SA11v2_01806	124.689	1.96146	0.285871	6.86135	6.82114e-12	1.89347e-11
SA11v2_01807	544.333	1.08401	0.191079	5.6731	1.40233e-08	3.09674e-08
SA11v2_01808	2374.63	-1.7527	0.20892	-8.38937	4.88752e-17	1.84856e-16
SA11v2_01809	149.411	0.815187	0.272607	2.99034	0.00278669	0.00405061
SA11v2_01810	1303.48	1.28866	0.301162	4.27896	1.87766e-05	3.3079e-05
SA11v2_01811	1665.44	2.63145	0.381837	6.89155	5.51872e-12	1.54258e-11
SA11v2_01812	310.397	-0.2731	0.217799	-1.25391	0.209875	0.243403
SA11v2_01813	331.567	0.36801	0.270604	1.35996	0.173843	0.204197
SA11v2_01814	330.642	0.97479	0.281962	3.45717	0.000545888	0.000849719
SA11v2_01815	226.728	0.812025	0.300222	2.70475	0.00683566	0.00958166
SA11v2_01816	495.936	0.201192	0.243476	0.826334	0.408615	0.450882
SA11v2_01817	45.9332	2.45945	0.388133	6.33661	2.34875e-10	5.91943e-10
SA11v2_01818	1661.35	2.23685	0.236563	9.45561	3.21129e-21	1.46983e-20
SA11v2_01819	2320.29	0.0726664	0.233249	0.311539	0.755391	0.783573
SA11v2_01820	2045.62	1.94524	0.272939	7.12701	1.02574e-12	3.00704e-12
SA11v2_01821	455.807	2.71662	0.387402	7.0124	2.34273e-12	6.70615e-12
SA11v2_01822	989.365	0.795815	0.394741	2.01604	0.0437957	0.0560118
SA11v2_01823	76.1922	-0.0252785	0.286459	-0.0882445	0.929682	0.940842
SA11v2_01824	3644.49	-3.8388	0.241942	-15.8666	1.07909e-56	2.33075e-55
SA11v2_01825	326.495	-0.166524	0.202563	-0.822082	0.41103	0.452974
SA11v2_01826	2450.01	-3.76138	0.197454	-19.0494	6.64641e-81	2.91939e-79
SA11v2_01827	300.909	0.44618	0.224362	1.98866	0.0467387	0.059499
SA11v2_01828	238.589	-0.15416	0.251454	-0.613073	0.539828	0.581789
SA11v2_01829	442.992	0.70149	0.238322	2.94346	0.00324566	0.00469427
SA11v2_01830	989.511	-3.38161	0.196984	-17.167	4.69233e-66	1.37791e-64
SA11v2_01831	337.299	-2.72562	0.245636	-11.0962	1.30901e-28	8.52076e-28
SA11v2_01832	161.675	-2.18005	0.287932	-7.57138	3.69289e-14	1.18277e-13
SA11v2_01833	155.161	-0.40601	0.314613	-1.29051	0.196874	0.22919
SA11v2_01834	101.293	-0.413987	0.30683	-1.34924	0.17726	0.207884
SA11v2_01835	672.359	0.856037	0.211734	4.04298	5.27769e-05	8.96247e-05
SA11v2_01836	3969.6	-0.209362	0.249914	-0.837734	0.40218	0.444345
SA11v2_01837	327.146	-1.89841	0.26092	-7.27581	3.44336e-13	1.04339e-12
SA11v2_01838	2606.93	0.760966	0.269973	2.81868	0.00482221	0.00685682
SA11v2_01840	2426.01	-1.69997	0.287438	-5.9142	3.335e-09	7.69966e-09
SA11v2_01841	4894.41	-3.18808	0.246672	-12.9244	3.28012e-38	3.32272e-37
SA11v2_01842	852.189	-2.21478	0.280751	-7.88878	3.05155e-15	1.04251e-14
SA11v2_01843	309.083	-3.53946	0.816186	-4.33659	1.44711e-05	2.57807e-05
SA11v2_01844	501.744	-3.31104	0.840461	-3.93955	8.16331e-05	0.000136281
SA11v2_01845	1143.64	-2.18011	0.427488	-5.09982	3.39974e-07	6.80598e-07
SA11v2_01846	149	-2.06183	0.372206	-5.5395	3.03341e-08	6.5682e-08
SA11v2_01847	381.087	-2.03753	0.390032	-5.224	1.75097e-07	3.58493e-07
SA11v2_01848	433.395	1.46149	0.279549	5.22803	1.71327e-07	3.51187e-07
SA11v2_01849	69.9579	1.38722	0.348586	3.97956	6.90443e-05	0.000116081
SA11v2_01850	201.796	0.334219	0.236325	1.41424	0.157293	0.185885
SA11v2_01851	196.583	1.57241	0.259878	6.05055	1.44349e-09	3.41563e-09
SA11v2_01852	57.3812	1.29151	0.353432	3.6542	0.000257982	0.000410995
SA11v2_01853	169.167	0.402961	0.235739	1.70935	0.0873861	0.107475
SA11v2_01854	5351.92	-1.89662	0.368163	-5.15157	2.58317e-07	5.23951e-07
SA11v2_01855	1982.79	-1.78534	0.4832	-3.69482	0.000220039	0.000353238
SA11v2_01856	1203.72	-1.75406	0.379607	-4.62073	3.82401e-06	7.1132e-06
SA11v2_01857	141.597	2.63368	0.277511	9.49034	2.30275e-21	1.06706e-20
SA11v2_01858	612.078	0.128085	0.184392	0.694636	0.487283	0.5303
SA11v2_01859	642.006	0.276643	0.23511	1.17666	0.239333	0.274461
SA11v2_01860	838.53	-0.0542342	0.229406	-0.236412	0.813113	0.836149
SA11v2_01861	78.5071	0.416018	0.271075	1.5347	0.124858	0.149652
SA11v2_01862	5.81174	-0.307973	0.714918	-0.430781	0.666628	0.701664
SA11v2_01863	35.485	-0.0244207	0.415952	-0.0587104	0.953183	0.960904
SA11v2_01864	11078.1	1.21951	0.273234	4.46323	8.07329e-06	1.46576e-05
SA11v2_01865	1097.56	4.28005	0.332577	12.8694	6.69581e-38	6.66647e-37
SA11v2_01866	46.185	1.02108	0.335279	3.04547	0.00232315	0.00340907
SA11v2_01867	863.103	-0.0653509	0.213994	-0.305386	0.760072	0.78796
SA11v2_01868	504.575	1.56092	0.225666	6.91695	4.61459e-12	1.2961e-11
SA11v2_01869	269.182	-0.128656	0.231176	-0.556528	0.57785	0.618053
SA11v2_01870	300.508	-0.209596	0.198855	-1.05402	0.291875	0.329581
SA11v2_01871	164.035	0.353506	0.225421	1.5682	0.116834	0.140777
SA11v2_01872	2044.94	-0.869532	0.223892	-3.88371	0.000102876	0.000170655
SA11v2_01873	99.9571	-0.413922	0.258332	-1.60229	0.109092	0.132058
SA11v2_01874	602.252	-0.951252	0.196592	-4.83872	1.30679e-06	2.50297e-06
SA11v2_01875	535.325	-2.25784	0.182594	-12.3654	4.02408e-35	3.56506e-34
SA11v2_01876	316.18	-3.04343	0.222608	-13.6717	1.49829e-42	1.85043e-41
SA11v2_01877	8827.53	-2.08907	0.234785	-8.89781	5.69611e-19	2.34069e-18
SA11v2_01878	583.882	-1.76308	0.217524	-8.10522	5.26506e-16	1.87087e-15
SA11v2_01879	734.951	-0.59071	0.29155	-2.0261	0.0427544	0.0547469
SA11v2_01881	1743.12	0.00667652	0.26901	0.0248188	0.980199	0.982267
SA11v2_01882	1010.66	0.920492	0.283874	3.2426	0.00118442	0.00179189
SA11v2_01883	787.764	-0.650942	0.295292	-2.2044	0.0274961	0.0359665
SA11v2_01884	75.5512	-0.410277	0.344317	-1.19157	0.233432	0.268105
SA11v2_01886	460.304	-0.756183	0.353438	-2.13951	0.0323947	0.0419854
SA11v2_01887	30.5747	0.902123	0.36416	2.47727	0.0132391	0.0178999
SA11v2_01888	66.2794	3.86835	0.424246	9.11817	7.64021e-20	3.27877e-19
SA11v2_01889	245.585	3.28443	0.308073	10.6612	1.5459e-26	9.17188e-26
SA11v2_01890	70.0568	-0.124123	0.295011	-0.420739	0.673945	0.708368
SA11v2_01891	591.975	-0.24128	0.187675	-1.28563	0.198573	0.231116
SA11v2_01892	108.24	1.11733	0.251989	4.43404	9.24854e-06	1.6687e-05
SA11v2_01893	152.367	1.43446	0.233407	6.14577	7.95746e-10	1.92652e-09
SA11v2_01894	140.835	1.08397	0.291939	3.71302	0.000204804	0.000329691
SA11v2_01895	61.9429	1.79886	0.308199	5.83669	5.32466e-09	1.21167e-08
SA11v2_01897	53.4232	-0.48952	0.359671	-1.36102	0.173506	0.203848
SA11v2_01898	546.284	-0.980734	0.293669	-3.33959	0.000839022	0.00128458
SA11v2_01899	293.291	-2.73939	0.296717	-9.23234	2.64789e-20	1.16112e-19
SA11v2_01900	151.908	-0.927966	0.258639	-3.58787	0.000333384	0.000526784
SA11v2_01901	344.387	1.84266	0.213688	8.62313	6.51488e-18	2.5604e-17
SA11v2_01902	108.409	2.39662	0.288692	8.30166	1.02665e-16	3.81402e-16
SA11v2_01903	5892.79	-1.57697	0.236986	-6.65429	2.84669e-11	7.58392e-11
SA11v2_01904	45516.6	2.93054	0.182651	16.0445	6.24952e-58	1.44541e-56
SA11v2_01905	284.097	1.12408	0.231263	4.86062	1.17018e-06	2.24707e-06
SA11v2_01906	1605.57	0.66322	0.190248	3.48608	0.000490146	0.000765002
SA11v2_01907	1512.51	0.203447	0.209561	0.970822	0.331637	0.370795
SA11v2_01908	287.912	2.23615	0.254066	8.80145	1.35058e-18	5.47669e-18
SA11v2_01909	340.747	-1.11121	0.195381	-5.68741	1.28981e-08	2.8555e-08
SA11v2_01910	151.939	-1.45064	0.251454	-5.76903	7.97308e-09	1.79249e-08
SA11v2_01911	46.6509	-1.23422	0.312962	-3.94368	8.02401e-05	0.000134084
SA11v2_01912	610.649	0.453691	0.285196	1.5908	0.111653	0.134752
SA11v2_01913	3833.36	0.000127595	0.247624	0.000515277	0.999589	0.999589
SA11v2_01914	1589.85	-1.5614	0.252415	-6.18586	6.17635e-10	1.51e-09
SA11v2_01915	192.395	0.0454615	0.280634	0.161996	0.871309	0.89004
SA11v2_01916	96.1585	0.947196	0.259041	3.65655	0.000255636	0.000407506
SA11v2_01917	162.537	-0.228449	0.311659	-0.733009	0.463553	0.505949
SA11v2_01918	247.694	2.32061	0.273139	8.49606	1.96126e-17	7.53235e-17
SA11v2_01919	76.5008	2.05247	0.311615	6.58656	4.50138e-11	1.18235e-10
SA11v2_01920	339.699	1.17385	0.240513	4.8806	1.05763e-06	2.03468e-06
SA11v2_01921	376.449	2.67143	0.229785	11.6258	3.04874e-31	2.24447e-30
SA11v2_01922	283.547	0.497301	0.271239	1.83344	0.0667368	0.0830753
SA11v2_01923	1036.76	-2.20861	0.323427	-6.82879	8.56327e-12	2.36077e-11
SA11v2_01924	1775.08	-4.21558	0.268541	-15.6981	1.55898e-55	3.25952e-54
SA11v2_01925	1048.16	-4.22464	0.278288	-15.1808	4.73656e-52	8.36418e-51
SA11v2_01926	121.705	-0.410243	0.265728	-1.54384	0.122626	0.147214
SA11v2_01927	191.236	-0.243168	0.219076	-1.10997	0.267011	0.303274
SA11v2_01928	7395.43	-3.89105	0.276548	-14.0701	5.80136e-45	7.83558e-44
SA11v2_01929	6755.68	-3.78784	0.281169	-13.4718	2.29276e-41	2.6691e-40
SA11v2_01930	4509.43	-4.45109	0.194146	-22.9265	2.52679e-116	2.06367e-114
SA11v2_01931	19.2084	-0.12707	0.446369	-0.284675	0.775893	0.803088
SA11v2_01932	116.097	0.735079	0.261589	2.81005	0.0049534	0.00703571
SA11v2_01933	95.7651	0.994797	0.258179	3.85313	0.000116619	0.000192111
SA11v2_01934	429.321	0.0411458	0.299992	0.137157	0.890907	0.907576
SA11v2_01935	1066.42	-2.30807	0.342943	-6.73018	1.69454e-11	4.59408e-11
SA11v2_01936	2385.3	-2.46257	0.241637	-10.1912	2.17038e-24	1.17682e-23
SA11v2_01937	153.056	-1.44482	0.244134	-5.91814	3.25609e-09	7.52747e-09
SA11v2_01938	65.6372	-0.912029	0.279397	-3.26428	0.00109744	0.00166656
SA11v2_01939	123.301	2.92532	0.321309	9.10438	8.67571e-20	3.70793e-19
SA11v2_01940	472.898	1.65044	0.256405	6.43684	1.21988e-10	3.11039e-10
SA11v2_01941	371.372	-2.77228	0.229595	-12.0746	1.43809e-33	1.18938e-32
SA11v2_01942	170.253	-1.41212	0.233051	-6.05929	1.36723e-09	3.24104e-09
SA11v2_01943	101.386	-0.941994	0.316661	-2.97477	0.00293209	0.00425132
SA11v2_01944	131.255	-0.32436	0.277832	-1.16747	0.243021	0.278202
SA11v2_01945	17.2468	0.161699	0.450248	0.359133	0.719495	0.751559
SA11v2_01946	121.147	0.524187	0.233839	2.24166	0.0249832	0.0327862
SA11v2_01947	2041.87	-1.16425	0.192775	-6.03944	1.5465e-09	3.65111e-09
SA11v2_01948	202.057	-0.130366	0.214507	-0.607747	0.543355	0.584747
SA11v2_01949	898.363	1.97613	0.220539	8.96044	3.23373e-19	1.34469e-18
SA11v2_01950	4690.01	3.17524	0.200536	15.8338	1.81958e-56	3.88202e-55
SA11v2_01951	2190.07	-4.54368	0.216578	-20.9794	1.01134e-97	5.68416e-96
SA11v2_01952	4630.7	-2.92201	0.221708	-13.1796	1.15059e-39	1.22737e-38
SA11v2_01953	347.092	-1.8679	0.20275	-9.2128	3.17726e-20	1.38859e-19
SA11v2_01954	797.582	-0.374916	0.223829	-1.67501	0.0939319	0.11493
SA11v2_01955	311.203	-0.260273	0.21822	-1.19271	0.232982	0.267707
SA11v2_01956	200.256	-1.72805	0.264646	-6.52967	6.59146e-11	1.7124e-10
SA11v2_01957	2189.74	-1.33967	0.234509	-5.71267	1.11217e-08	2.47585e-08
SA11v2_01958	3262.48	1.96264	0.279518	7.0215	2.195e-12	6.30399e-12
SA11v2_01959	736.066	1.4392	0.31656	4.54637	5.45783e-06	1.00451e-05
SA11v2_01960	470.771	1.68945	0.234109	7.21653	5.33319e-13	1.59113e-12
SA11v2_01961	179.653	0.416532	0.268316	1.5524	0.120567	0.145032
SA11v2_01962	570.715	0.894797	0.277728	3.22185	0.00127365	0.00191966
SA11v2_01963	1360.59	0.278697	0.185627	1.50138	0.133258	0.159064
SA11v2_01965	621.727	0.98056	0.237648	4.1261	3.68972e-05	6.36507e-05
SA11v2_01966	896.701	0.930801	0.295102	3.15417	0.00160957	0.00240584
SA11v2_01967	140.9	-2.89677	0.286055	-10.1266	4.20966e-24	2.24072e-23
SA11v2_01968	753.318	-2.98515	0.249785	-11.9509	6.42601e-33	5.12024e-32
SA11v2_01969	3330.82	-4.45797	0.205839	-21.6576	5.15939e-104	3.45745e-102
SA11v2_01970	2347.7	-6.43839	0.212343	-30.3207	6.11176e-202	2.12975e-199
SA11v2_01971	221.942	-2.97341	0.29765	-9.98962	1.69232e-23	8.79299e-23
SA11v2_01972	770.455	-1.55261	0.233364	-6.65314	2.869e-11	7.63946e-11
SA11v2_01973	983.574	-0.793941	0.193389	-4.10541	4.03592e-05	6.928e-05
SA11v2_01974	1885.75	-4.23006	0.264993	-15.9629	2.31749e-57	5.16107e-56
SA11v2_01975	127.015	-4.57179	0.35189	-12.9921	1.35627e-38	1.39827e-37
SA11v2_01976	132.783	-3.87966	0.306411	-12.6616	9.65144e-37	9.10615e-36
SA11v2_01977	3.14402	0.78939	0.936049	0.843321	0.399049	0.441072
SA11v2_01978	89.6347	-4.74532	0.356194	-13.3223	1.71791e-40	1.89441e-39
SA11v2_01979	87.0507	-4.87397	0.446568	-10.9143	9.84988e-28	6.20305e-27
SA11v2_01980	53.1259	-5.06041	0.466214	-10.8543	1.90329e-27	1.17456e-26
SA11v2_01981	1912.66	-3.07329	0.235259	-13.0634	5.32602e-39	5.59018e-38
SA11v2_01982	1360.6	3.63894	0.244314	14.8945	3.57667e-50	5.86058e-49
SA11v2_01983	180.966	3.8722	0.295541	13.1021	3.20377e-39	3.36944e-38
SA11v2_01984	339.391	1.76004	0.245955	7.15597	8.30852e-13	2.44944e-12
SA11v2_01985	867.434	-0.98481	0.205293	-4.79709	1.60987e-06	3.0655e-06
SA11v2_01986	160.279	-1.02322	0.257675	-3.97096	7.15831e-05	0.000120086
SA11v2_01987	2547.79	-4.79621	0.259055	-18.5142	1.58581e-76	6.18583e-75
SA11v2_01988	247.028	-1.26986	0.26531	-4.78632	1.69864e-06	3.22748e-06
SA11v2_01989	516.025	-2.02266	0.229434	-8.81584	1.18793e-18	4.83589e-18
SA11v2_01990	171.716	-0.676242	0.219566	-3.07991	0.00207063	0.0030548
SA11v2_01991	148.82	-0.530696	0.240165	-2.20972	0.0271248	0.0354897
SA11v2_01992	140.513	-0.268201	0.219623	-1.22119	0.222015	0.256288
SA11v2_01993	1038.8	-1.80652	0.321823	-5.61341	1.98383e-08	4.34961e-08
SA11v2_01994	167.812	-0.0265679	0.258317	-0.10285	0.918082	0.931447
SA11v2_01995	70.3245	1.20446	0.312073	3.85955	0.000113595	0.000187484
SA11v2_01996	323.618	3.03314	0.246304	12.3146	7.55974e-35	6.61889e-34
SA11v2_01997	1010.32	0.123223	0.286234	0.430499	0.666833	0.701739
SA11v2_01998	390.9	0.854159	0.194249	4.39724	1.09635e-05	1.96456e-05
SA11v2_01999	12.7541	-0.968468	0.52646	-1.83958	0.0658295	0.0820827
SA11v2_02000	38.8979	-1.79672	0.40193	-4.47024	7.81308e-06	1.41999e-05
SA11v2_02001	95.6992	-0.751476	0.285398	-2.63308	0.00846143	0.0117253
SA11v2_02002	398.861	-3.97763	0.240408	-16.5454	1.7294e-61	4.5886e-60
SA11v2_02003	58.5152	-2.37522	0.303045	-7.83785	4.58343e-15	1.54865e-14
SA11v2_02004	41.5731	-0.170101	0.355289	-0.47877	0.632102	0.670182
SA11v2_02005	74.1827	-1.41675	0.302683	-4.68065	2.85961e-06	5.37475e-06
SA11v2_02006	123.808	-0.664644	0.252081	-2.63663	0.00837339	0.0116095
SA11v2_02007	569.519	3.13452	0.297813	10.5251	6.6175e-26	3.83053e-25
SA11v2_02008	809.216	2.7184	0.254144	10.6963	1.05959e-26	6.3369e-26
SA11v2_02009	315.574	-2.54919	0.222673	-11.4481	2.40275e-30	1.6949e-29
SA11v2_02010	99.2764	-0.978192	0.286565	-3.41351	0.000641325	0.000991777
SA11v2_02011	997.597	-0.0942263	0.197465	-0.477179	0.633235	0.671111
SA11v2_02012	10.5323	-0.978248	0.58966	-1.659	0.0971151	0.118575
SA11v2_02013	38.4664	-0.827239	0.394492	-2.09697	0.035996	0.046457
SA11v2_02014	93.2111	-0.29973	0.280708	-1.06777	0.285625	0.323082
SA11v2_02015	671.84	-1.57074	0.233513	-6.72655	1.73733e-11	4.70274e-11
SA11v2_02016	1363.33	-1.94776	0.201463	-9.6681	4.11971e-22	1.9792e-21
SA11v2_02017	323.045	-0.725608	0.227405	-3.19082	0.00141871	0.00212908
SA11v2_02018	678.893	0.0476344	0.180941	0.263259	0.792351	0.81721
SA11v2_02019	1127.35	-1.57885	0.186893	-8.44789	2.96625e-17	1.1309e-16
SA11v2_02020	135.235	-0.685894	0.260523	-2.63276	0.00846935	0.011727
SA11v2_02021	266.463	0.0745933	0.205033	0.363812	0.715999	0.748355
SA11v2_02022	410.208	-0.0011438	0.221759	-0.00515786	0.995885	0.996647
SA11v2_02023	994.436	-2.61783	0.252748	-10.3575	3.87052e-25	2.1754e-24
[truncated: 3,231 more rows]

## Sheet: Fe related genes
Gene name	baseMean	log2FoldChange	lfcSE	stat	pvalue	padj	Name	Plot name	NCBI CDD Top Hit	NCBI CDD Top Hit Short name	NCBI CDD Top Hit Description
SA11v2_05062	248.868	-1.10132	0.206395	-5.33596	9.50416e-08	1.98475e-07	Siderophore-interacting protein	Sid1	cd06193	siderophore_interacting	Siderophore interacting proteins share the domain structure of the ferredoxin reductase like family.
SA11v2_05063	142.273	-1.54353	0.254394	-6.06747	1.29944e-09	3.08456e-09	ABC-type Fe3+-hydroxamate transport system, periplasmic component	Sid1	COG0614	FepB	ABC-type Fe3+-hydroxamate transport system, periplasmic component
SA11v2_05064	61.0022	-0.654677	0.281128	-2.32875	0.0198724	0.0263726	ABC-type Fe3+-siderophore transport system, permease component	Sid1	cd06550	TM_ABC_iron-siderophores_like	Transmembrane subunit (TM), of Periplasmic Binding Protein (PBP)-dependent ATP-Binding Cassette (ABC) transporters involved in the uptake of siderophores, heme, vitamin B12, or the divalent cations Mg2+ and Zn2+.
SA11v2_05065	119.534	0.818441	0.254683	3.21357	0.00131094	0.00197301	ABC-type enterobactin transport system, permease component	Sid1	cd06550	TM_ABC_iron-siderophores_like	Transmembrane subunit (TM), of Periplasmic Binding Protein (PBP)-dependent ATP-Binding Cassette (ABC) transporters involved in the uptake of siderophores, heme, vitamin B12, or the divalent cations Mg2+ and Zn2+.
SA11v2_05066	346.629	0.477043	0.282682	1.68756	0.0914955	0.112291	ABC-type cobalamin/Fe3+-siderophores transport systems, ATPase components	Sid1	COG1120	FepC	ABC-type cobalamin/Fe3+-siderophores transport system, ATPase component
SA11v2_05067	1723.24	1.91209	0.184699	10.3524	4.07992e-25	2.29063e-24	TonB-dependent siderophore receptor	Sid1	PRK14050	PRK14050	ferrichrome receptor precursor protein; Provisional
SA11v2_04515	6.05748	0.871736	0.679365	1.28316	0.199435	0.232015	Hemin uptake protein hemP.	Heme	NA	NA: hypothetical protein	NA
SA11v2_04516	6.49408	0.351475	0.642563	0.54699	0.584386	0.624276	hypothetical protein	Heme	pfam10636	hemP	Hemin uptake protein hemP
SA11v2_04517	12.8222	1.69032	0.534896	3.16009	0.00157721	0.00235814	TonB family C-terminal domain	Heme	TIGR01352	tonB_Cterm	TonB family C-terminal domain
SA11v2_04518	11.9949	0.613697	0.556206	1.10336	0.26987	0.306255	Biopolymer transport protein	Heme	pfam02472	ExbD	Biopolymer transport protein ExbD/TolR
SA11v2_04519	11.8943	1.45964	0.569528	2.5629	0.0103803	0.0142372	outer membrane transport energization protein ExbD (TC 2.C.1.1.1)	Heme	cl00537	ExbD Superfamily	cl00537: ExbD Superfamily
SA11v2_04520	17.0835	-0.247563	0.43838	-0.564722	0.572263	0.612703	outer membrane transport energization protein ExbB (TC 2.C.1.1.1)	Heme	COG0811	TolQ	Biopolymer transport protein ExbB/TolQ
SA11v2_04521	11.7428	1.08438	0.530188	2.04527	0.0408286	0.0523837	hypothetical protein	Heme	NA	NA: hypothetical protein	NA
SA11v2_04522	645.77	2.74255	0.24736	11.0873	1.44632e-28	9.40286e-28	Outer membrane receptor for ferrienterochelin and colicins	Heme hmuR	TIGR01785	TonB-hemin	TonB-dependent heme/hemoglobin receptor family protein
SA11v2_04523	40.715	1.85406	0.368305	5.03404	4.80243e-07	9.50485e-07	Putative heme degradation protein	Heme	pfam05171	HemS	Haemin-degrading HemS.ChuX domain
SA11v2_04524	27.6562	1.84666	0.451166	4.09309	4.25669e-05	7.28543e-05	ABC-type hemin transport system, periplasmic component	Heme	cd01149	HutB	Hemin binding protein HutB.
SA11v2_04525	139.058	3.37252	0.317428	10.6245	2.29202e-26	1.34763e-25	ABC-type Fe3+-siderophore transport system, permease component	Heme	cd06550	TM_ABC_iron-siderophores_like	Transmembrane subunit (TM), of Periplasmic Binding Protein (PBP)-dependent ATP-Binding Cassette (ABC) transporters involved in the uptake of siderophores, heme, vitamin B12, or the divalent cations Mg2+ and Zn2+
SA11v2_04526	14.403	3.14679	0.686389	4.58456	4.54938e-06	8.42353e-06	ABC-type hemin transport system, ATPase component	Heme	cd03214	ABC_Iron-Siderophores_B12_Hemin	ATP-binding component of iron-siderophores, vitamin B12 and hemin transporters and related proteins
SA11v2_04527	26.1725	2.57685	0.476897	5.40336	6.54027e-08	1.38732e-07	ABC-type hemin transport system, ATPase component	Heme	cd03214	ABC_Iron-siderophores_B12_Hemin	ATP-binding component of iron-siderophores, vitamin B12 and hemin transporters and related proteins
SA11v2_04036	1656.24	-1.04483	0.195307	-5.34971	8.80955e-08	1.84707e-07	Outer membrane cobalamin receptor	Sid2	COG4206	BtuB	Outer membrane cobalamin receptor protein [Coenzyme transport and metabolism]
SA11v2_04037	127.345	-1.68606	0.235689	-7.15375	8.4441e-13	2.48801e-12	Hydroxamate siderophore solute binding protein	Sid2	cl00262	TroA-like super family	Helical backbone metal receptor (TroA-like domain).
SA11v2_04038	18.918	-1.29398	0.431247	-3.00056	0.00269483	0.00392474	Hydroxamate siderophore permease	Sid2	cl00454	TM_PBP1_branched-chain-AA_like super family	Transmembrane subunit (TM) of Periplasmic Binding Protein (PBP)-dependent ATP-Binding Cassette
SA11v2_02357	19.512	1.16986	0.45259	2.58481	0.00974321	0.013395	ABC-type Fe3+-siderophore transport system, permease component	Sid3	cl00454	TM_PBP1_branched-chain-AA_like super family	Transmembrane subunit (TM) of Periplasmic Binding Protein (PBP)-dependent ATP-Binding Cassette
SA11v2_02358	59.6765	1.29188	0.336653	3.83742	0.000124332	0.000204109	ABC-type Fe3+-hydroxamate transport system, periplasmic component	Sid3	cl00262	TroA-like super family	Helical backbone metal receptor (TroA-like domain).
SA11v2_02359	585.171	2.66804	0.214398	12.4443	1.50137e-35	1.35772e-34	TonB dependent siderophore receptor	Sid3	cd01347	ligand_gated_channel	TonB dependent/Ligand-Gated channels are created by a monomeric 22 strand
SA11v2_02360	319.528	3.9743	0.304833	13.0377	7.47135e-39	7.79496e-38	Outer membrane receptor for monomeric catechols	Sid3	cd01347	ligand_gated_channel	TonB dependent/Ligand-Gated channels are created by a monomeric 22 strand
SA11v2_00762	443.367	1.33257	0.201558	6.61133	3.80874e-11	1.00853e-10	ABC-type Fe3+ transport system, permease component	Fe3+ SBP3	COG1178	FbpB	ABC-type Fe3+ transport system, permease component [Inorganic ion transport and metabolism
SA11v2_00763	1047.13	2.11682	0.195162	10.8465	2.0728e-27	1.27166e-26	ABC-type Fe3+ transport system, periplasmic component	Fe3+ SBP3	cl21456	Periplasmic_Binding_Protein_Type_2 super family	Type 2 periplasmic binding fold superfamily; This evolutionary model and hierarchy represen
SA11v2_01198	166.057	-1.13479	0.257279	-4.41075	1.03014e-05	1.8529e-05	ABC-type cobalamin/Fe3+-siderophores transport systems, ATPase components	Fe3+ SBP2	COG1120	FepC	ABC-type cobalamin/Fe3+-siderophores transport system ATPase component
SA11v2_01199	157.419	-4.45327	0.310361	-14.3487	1.08589e-46	1.55505e-45	ABC-type Fe3+-siderophore transport system, permease component	Fe3+ SBP2	cd06550	TM_ABC_iron-siderophores_like	Transmembrane subunit (TM) of Periplasmic Binding Protein (PBP)-dependent ATP-Binding .
SA11v2_01200	1232.57	-3.70001	0.231341	-15.9938	1.41204e-57	3.22304e-56	ABC-type Fe3+-hydroxamate transport system, periplasmic component	Fe3+ SBP2	cd01139	TroA_f	Periplasmic binding protein TroA_f. These proteins are predicted to function as initial receptors in the ABC metal ion uptake in eubacteria and archaea
SA11v2_02582	274.327	0.29714	0.247485	1.20064	0.229892	0.26468	ABC-type Fe3+-hydroxamate transport system, periplasmic component		cd01148	TroA_a	Metal binding protein TroA_a. These proteins are predicted to function as initial receptors
SA11v2_02583	114.784	-0.291611	0.257614	-1.13197	0.257647	0.293787	ABC-type Fe3+-siderophore transport system, permease component		cd06550	TM_ABC_iron-siderophores_like	Transmembrane subunit (TM) of Periplasmic Binding Protein (PBP)-dependent ATP-Binding
SA11v2_02584	61.3702	-0.24118	0.300492	-0.802615	0.422197	0.464399	ABC-type cobalamin/Fe3+-siderophores transport systems, ATPase components		COG1120	FepC	ABC-type cobalamin/Fe3+-siderophores transport system ATPase component
SA11v2_02617	48.5785	0.269766	0.389041	0.693412	0.488051	0.531025	ABC-type cobalamin/Fe3+-siderophores transport systems, ATPase components		COG1120	FepC	ABC-type cobalamin/Fe3+-siderophores transport system ATPase component
SA11v2_02618	74.3426	1.89818	0.312801	6.06833	1.29248e-09	3.07083e-09	ABC-type Fe3+-siderophore transport system, permease component		cl00454	TM_PBP1_branched-chain-AA_like super family	Transmembrane subunit (TM) of Periplasmic Binding Protein (PBP)-dependent ATP-Binding Cassette
SA11v2_03045	440.229	-0.515489	0.201505	-2.55819	0.0105219	0.0144124	ABC-type Fe3+ transport system, permease component		COG1178	FbpB	ABC-type Fe3+ transport system permease component [Inorganic ion transport and metabolism]
SA11v2_04025	4098.17	-3.66792	0.222732	-16.4679	6.2441e-61	1.62378e-59	ABC-type Fe3+ transport system, periplasmic component	Fe3+ SBP1	cd13542	PBP2_FutA1_ilke	Substrate binding domain of ferric iron-binding protein a member of the type 2 PBP
SA11v2_04439	15.4462	-1.19004	0.523959	-2.27126	0.0231314	0.0304324	ABC-type Fe3+-siderophore transport system, permease component		cl00454	TM_PBP1_branched-chain-AA_like super family	Transmembrane subunit (TM) of Periplasmic Binding Protein (PBP)-dependent ATP-Binding Cassette
SA11v2_04441	18.8591	-0.232906	0.436171	-0.533979	0.593356	0.633083	ABC-type cobalamin/Fe3+-siderophores transport systems, ATPase components		COG1120	FepC	ABC-type cobalamin/Fe3+-siderophores transport system ATPase component
SA11v2_04444	51.1958	1.13365	0.335711	3.37688	0.000733136	0.00112842	ABC-type Fe3+-hydroxamate transport system, periplasmic component		cd01144	BtuF	Cobalamin binding protein BtuF.
SA11v2_04866	57.239	0.742632	0.291291	2.54945	0.0107892	0.0147516	ABC-type Fe3+ transport system, permease component		PRK09433	thiP	thiamine transporter membrane protein; Reviewed

## Sheet: IAA and Tryptophan Biosyn genes
Gene name	baseMean	log2FoldChange	lfcSE	stat	pvalue	padj	Category	Description
SA11v2_02250	312.067	-1.14961	0.229499	-5.00922	5.46506e-07	1.07471e-06	IAA biosynthesis	tryptophan 2-monooxygenase [EC:1.13.12.3] (IAM pathway: Trp -> IAM)
SA11v2_04797	245.099	-1.27641	0.235914	-5.4105	6.28485e-08	1.33595e-07	IAA biosynthesis	amidase [EC:3.5.1.4] (IAM pathway: IAM -> IAA)
SA11v2_01412	216.361	-2.31635	0.229195	-10.1065	5.17192e-24	2.74175e-23	IAA biosynthesis	aldehyde dehydrogenase (NAD+) [EC:1.2.1.3] (TAM pathway: IAALD -> IAA)
SA11v2_01775	561.348	-4.50659	0.29878	-15.0833	2.08511e-51	3.58516e-50	Tryptophan Biosynthesis	nthranilate synthase component I [EC:4.1.3.27]
SA11v2_00428	802.973	-4.20635	0.250164	-16.8144	1.91462e-63	5.26723e-62	Tryptophan Biosynthesis	cyclohexadieny/prephenate dehydrogenase [EC:1.3.1.43 1.3.1.12]
SA11v2_00240	880.148	-2.16679	0.253184	-8.55815	1.14691e-17	4.44725e-17	Tryptophan Biosynthesis	tryptophan synthase alpha chain [EC:4.2.1.20]
SA11v2_00249	1985.05	-3.41493	0.190732	-17.9043	1.09121e-71	3.8025e-70	Tryptophan Biosynthesis	tryptophan synthase beta chain [EC:4.2.1.20]
SA11v2_04495	2249.02	3.92974	0.26568	14.7913	1.66781e-49	2.65781e-48	Tryptophan Biosynthesis	tryptophan 2,3-dioxygenase [EC:1.13.11.11] (Trp degradation)
