# Supplementary material for: Direct Heme Uptake by Phytoplankton-Associated Roseobacter Bacteria
Source: mSystems. 2017 Jan 10;2(1):e00124-16. doi: 10.1128/mSystems.00124-16 (PMC5225302; doi:10.1128/mSystems.00124-16)
Supplement: DATA SET S2 [file sys001172079sd6.xlsx]

## Sheet: hmuS_hmuR_gene_export23255
IMG Gene ID	Locus Tag	IMG Product Name	DNA Seq Length	AA Seq Length	Genome	Pfams	IMG Genome ID
2517819935	C504DRAFT_01283	hemoglobin/transferrin/lactoferrin receptor protein	2130	709	Ahrensia kielensis DSM 5890	pfam00593 pfam07715	2517572121
2558298539	N530DRAFT_0611	hemoglobin/transferrin/lactoferrin receptor protein	2100	699	Ahrensia sp. 13_GOM-1096m	pfam00593 pfam07715	2556921675
2520217350	B30_05527	hemoglobin/transferrin/lactoferrin receptor protein	2055	684	Celeribacter baekdonensis B30	pfam00593 pfam07715	2519899583
2616710361	Ga0070505_10269	hemoglobin/transferrin/lactoferrin receptor protein	2058	685	Celeribacter baekdonensis DSM 27375	pfam00593 pfam07715	2616644820
2529193575	P73_3666	hemoglobin/transferrin/lactoferrin receptor protein	2067	688	Celeribacter indicus P73 (complete genome)	pfam00593 pfam07715	2528768207
2617827257	Ga0069997_2725	vitamin B12 transporter	1851	616	Celeribacter neptunius DSM 26471	pfam00593 pfam07715	2617270870
2616570171	Ga0070012_1011126	hemoglobin/transferrin/lactoferrin receptor protein	1998	665	Citreicella marina DSM 26424	pfam00593 pfam07715	2615840707
2501022425	Dshi_0570	hemoglobin/transferrin/lactoferrin receptor protein	2028	675	Dinoroseobacter shibae DFL-12, DSM 16493	pfam00593 pfam07715	2501004205
2616710366	Ga0070505_10274	iron complex outermembrane recepter protein	2058	685	Celeribacter baekdonensis DSM 27375	pfam00593	2616644820
2529192305	P73_2416	TonB dependent receptor	1278	425	Celeribacter indicus P73 (complete genome)	pfam00593	2528768207
2617824601	Ga0069997_0065	iron complex outermembrane recepter protein	2076	691	Celeribacter neptunius DSM 26471	pfam00593	2617270870
2553023192	C651DRAFT_03686	Outer membrane receptor for ferric coprogen and ferric-rhodotorulic acid	669	222	Donghicola sp. S598	pfam00593	2551306419
2553023905	C651DRAFT_04400	Outer membrane receptor proteins, mostly Fe transport	324	107	Donghicola sp. S598	pfam00593	2551306419
2553024118	C651DRAFT_04614	Outer membrane receptor for monomeric catechols	954	318	Donghicola sp. S598	pfam00593	2551306419
2636809980	Ga0078356_16134	TonB dependent receptor	1251	416	Halocynthiibacter namhaensis strain:RA2-3	pfam00593	2636415494
2617971160	Ga0070548_102174	hemoglobin/transferrin/lactoferrin receptor protein	2070	689	Huaishuia halophila CGMCC 1.8891	pfam00593	2617270905
2623287317	Ga0070221_12044	TonB dependent receptor	1281	426	Loktanella fryxellensis DSM 16213	pfam00593	2622736532
2622722446	Ga0070218_2662	TonB dependent receptor	711	236	Loktanella tamlensis DSM 26879	pfam00593	2619619642
2626713546	osb_18020	TonB dependent receptor	1254	417	Octadecabacter temperatus SB1 DSM26878	pfam00593	2626541597
2616574155	Ga0070011_103111	TonB dependent receptor	1254	417	Palleronia marisminoris DSM 26347	pfam00593	2615840708
2616581221	Ga0070523_103180	TonB dependent receptor	960	319	Pleomorphobacterium xiamenense DSM 24423	pfam00593	2615840710
2637050948	Ga0077690_103170	TonB dependent receptor	279	92	Ponticoccus sp. UMTAT08	pfam00593	2636415558
2618262832	Ga0045913_10122	iron complex outermembrane recepter protein	2094	697	Rhodovulum sulfidophilum DSM 1374	pfam00593	2617270971
2618266837	Ga0045913_10922	iron complex outermembrane recepter protein	2094	697	Rhodovulum sulfidophilum DSM 1374	pfam00593	2617270971
2610987076	Ga0055015_11411	TonB dependent receptor	432	143	Roseivivax isoporae LMG 25204	pfam00593	2609459988
2610987097	Ga0055015_11562	TonB dependent receptor	198	65	Roseivivax isoporae LMG 25204	pfam00593	2609459988
2623242591	Ga0070217_103126	TonB dependent receptor	279	92	Roseovarius marinus DSM 25228	pfam00593	2622736522
2521339005	ruthe_00155	Outer membrane receptor proteins, mostly Fe transport	693	230	Rubellimicrobium thermophilum DSM 16684	pfam00593	2521172529
2521339276	ruthe_00426	Outer membrane receptor for monomeric catechols	627	208	Rubellimicrobium thermophilum DSM 16684	pfam00593	2521172529
2504809484	Rm45A6_00015980	TonB dependent receptor	354	117	Ruegeria mobilis 45A6	pfam00593	2504756012
2504812687	Rm45A6_00048120	Outer membrane receptor proteins, mostly Fe transport	1050	349	Ruegeria mobilis 45A6	pfam00593	2504756012
2620101118	Ga0069993_11375	TonB dependent receptor	513	170	Shimia marina DSM 26895	pfam00593	2619618961
2581484185	Z949DRAFT_01682	TonB dependent receptor	540	179	Sulfitobacter guttiformis KCTC 32187	pfam00593	2579778904
2519256679	SA11v2_02360	Outer membrane receptor for monomeric catechols	297	98	Sulfitobacter sp. SA11	pfam00593	2519103045
647845809	CSE45_4528	ferrienterobactin receptor (Enterobactin outer-membrane receptor)	708	235	Citreicella sp. SE45	pfam00593	647533124
649699146	EIO_1267	TonB-dependent receptor	726	241	Ketogulonicigenium vulgare Y25	pfam00593	649633059
2502320254		Outer membrane cobalamin receptor protein	2802	933	Phaeobacter sp. LSS9 (Phaeobacter sp. LSS9 draft genome)	pfam00593 pfam01497 pfam07715	2502171179
2502321579		Outer membrane receptor proteins, mostly Fe transport	4035	1344	Phaeobacter sp. LSS9 (Phaeobacter sp. LSS9 draft genome)	pfam00593 pfam02472 pfam07715	2502171179
2616580074	Ga0070523_10194	FecR family protein	3321	1106	Pleomorphobacterium xiamenense DSM 24423	pfam00593 pfam04773 pfam13371 pfam14559	2615840710
2529190976	P73_1097	hemoglobin/transferrin/lactoferrin receptor protein	2526	841	Celeribacter indicus P73 (complete genome)	pfam00593 pfam07660 pfam07715	2528768207
2527027724	S120_04542	hemoglobin/transferrin/lactoferrin receptor protein	2724	907	Oceanicola sp. S124	pfam00593 pfam07660 pfam07715	2526164698
2616256117	Ga0061067_11528	iron complex outermembrane recepter protein	2499	832	Pannonibacter indicus DSM 23407	pfam00593 pfam07660 pfam07715	2615840614
2521740355	H163DRAFT_03385	iron complex outermembrane recepter protein	2499	832	Pannonibacter phragmitetus DSM 14782	pfam00593 pfam07660 pfam07715	2521172637
2623243145	Ga0070217_105142	hemoglobin/transferrin/lactoferrin receptor protein	2646	881	Roseovarius marinus DSM 25228	pfam00593 pfam07660 pfam07715	2622736522
2511944325	KVU_1747	hemoglobin/transferrin/lactoferrin receptor protein	3513	1170	Ketogulonicigenium vulgare WSH-001	pfam00593 pfam07660 pfam07715 pfam13505	2511231188
2511944429	KVU_1849	hemoglobin/transferrin/lactoferrin receptor protein	3366	1121	Ketogulonicigenium vulgare WSH-001	pfam00593 pfam07660 pfam07715 pfam13505	2511231188
649700057	EIO_2200	heme receptor	3552	1183	Ketogulonicigenium vulgare Y25	pfam00593 pfam07660 pfam07715 pfam13505	649633059
649700163	EIO_2309	TonB-dependent heme/hemoglobin receptor family protein	3366	1121	Ketogulonicigenium vulgare Y25	pfam00593 pfam07660 pfam07715 pfam13505	649633059
2520217371	B30_05632	vitamin B12 transporter	1845	614	Celeribacter baekdonensis B30	pfam00593 pfam07715	2519899583
2616710339	Ga0070505_10247	vitamin B12 transporter	1857	618	Celeribacter baekdonensis DSM 27375	pfam00593 pfam07715	2616644820
2529192001	P73_2114	hemoglobin/transferrin/lactoferrin receptor protein	1938	645	Celeribacter indicus P73 (complete genome)	pfam00593 pfam07715	2528768207
2529192288	P73_2399	outer membrane receptor for ferrienterochelin and colicins	2223	740	Celeribacter indicus P73 (complete genome)	pfam00593 pfam07715	2528768207
2529192982	P73_3086	vitamin B12 transporter	1851	616	Celeribacter indicus P73 (complete genome)	pfam00593 pfam07715	2528768207
2529193597	P73_3688	outer membrane receptor for ferrienterochelin and colicins	2100	699	Celeribacter indicus P73 (complete genome)	pfam00593 pfam07715	2528768207
2529193901	P73_3989	iron complex outermembrane recepter protein	2181	726	Celeribacter indicus P73 (complete genome)	pfam00593 pfam07715	2528768207
2529194009	P73_4097	hemoglobin/transferrin/lactoferrin receptor protein	2118	705	Celeribacter indicus P73 (complete genome)	pfam00593 pfam07715	2528768207
2529194062	P73_4150	iron complex outermembrane recepter protein	2163	720	Celeribacter indicus P73 (complete genome)	pfam00593 pfam07715	2528768207
2616587642	Ga0070519_1004123	hemoglobin/transferrin/lactoferrin receptor protein	1932	643	Citreicella aestuarii DSM 22011	pfam00593 pfam07715	2615840712
2616590106	Ga0070519_10361	hemoglobin/transferrin/lactoferrin receptor protein	1944	647	Citreicella aestuarii DSM 22011	pfam00593 pfam07715	2615840712
2616590740	Ga0070519_10542	iron complex outermembrane recepter protein	2124	707	Citreicella aestuarii DSM 22011	pfam00593 pfam07715	2615840712
2616591017	Ga0070519_10694	vitamin B12 transporter	2097	698	Citreicella aestuarii DSM 22011	pfam00593 pfam07715	2615840712
2616567685	Ga0070012_1001377	outer membrane receptor for ferrienterochelin and colicins	2229	742	Citreicella marina DSM 26424	pfam00593 pfam07715	2615840707
2616568618	Ga0070012_1004265	vitamin B12 transporter	1872	623	Citreicella marina DSM 26424	pfam00593 pfam07715	2615840707
2616568626	Ga0070012_1004273	outer membrane receptor for ferrienterochelin and colicins	2010	669	Citreicella marina DSM 26424	pfam00593 pfam07715	2615840707
2616570907	Ga0070012_101723	iron complex outermembrane recepter protein	2115	704	Citreicella marina DSM 26424	pfam00593 pfam07715	2615840707
2514593742	C357_00249	iron complex outermembrane recepter protein	2124	707	Citreicella sp. 357	pfam00593 pfam07715	2513237353
2514596784	C357_15496	hemoglobin/transferrin/lactoferrin receptor protein	1932	643	Citreicella sp. 357	pfam00593 pfam07715	2513237353
2514596959	C357_16396	vitamin B12 transporter	1944	647	Citreicella sp. 357	pfam00593 pfam07715	2513237353
2514597491	C357_19091	hemoglobin/transferrin/lactoferrin receptor protein	1944	647	Citreicella sp. 357	pfam00593 pfam07715	2513237353
2616616201	Ga0070512_101164	iron complex outermembrane recepter protein	2112	703	Citreicella thiooxidans DSM 10146	pfam00593 pfam07715	2615840719
2616616754	Ga0070512_102267	vitamin B12 transporter	1944	647	Citreicella thiooxidans DSM 10146	pfam00593 pfam07715	2615840719
2616618747	Ga0070512_108125	iron complex outermembrane recepter protein	2127	708	Citreicella thiooxidans DSM 10146	pfam00593 pfam07715	2615840719
2616618820	Ga0070512_108198	outer membrane receptor for ferrienterochelin and colicins	2298	765	Citreicella thiooxidans DSM 10146	pfam00593 pfam07715	2615840719
2616618830	Ga0070512_108208	hemoglobin/transferrin/lactoferrin receptor protein	1941	646	Citreicella thiooxidans DSM 10146	pfam00593 pfam07715	2615840719
2501022882	Dshi_1017	hemoglobin/transferrin/lactoferrin receptor protein	2115	704	Dinoroseobacter shibae DFL-12, DSM 16493	pfam00593 pfam07715	2501004205
2501023316	Dshi_1449	iron complex outermembrane recepter protein	2223	740	Dinoroseobacter shibae DFL-12, DSM 16493	pfam00593 pfam07715	2501004205
2553019667	C651DRAFT_00154	iron complex outermembrane recepter protein	2073	690	Donghicola sp. S598	pfam00593 pfam07715	2551306419
2524483143	G455DRAFT_00347	hemoglobin/transferrin/lactoferrin receptor protein	1944	647	Donghicola xiamenensis DSM 18339	pfam00593 pfam07715	2524023213
2524485872	G455DRAFT_03084	hemoglobin/transferrin/lactoferrin receptor protein	2562	853	Donghicola xiamenensis DSM 18339	pfam00593 pfam07715	2524023213
2524486125	G455DRAFT_03337	iron complex outermembrane recepter protein	2073	690	Donghicola xiamenensis DSM 18339	pfam00593 pfam07715	2524023213
2524486623	G455DRAFT_03835	vitamin B12 transporter	1842	613	Donghicola xiamenensis DSM 18339	pfam00593 pfam07715	2524023213
2623165341	Ga0070586_105310	hemoglobin/transferrin/lactoferrin receptor protein	1989	662	Epibacterium ulvae U95	pfam00593 pfam07715	2622736501
2619185630	Ga0056889_1001102	iron complex outermembrane recepter protein	2052	683	Falsirhodobacter sp. alg1	pfam00593 pfam07715	2617271229
2619187965	Ga0056889_1005250	Outer membrane receptor for ferrienterochelin and colicins	2082	693	Falsirhodobacter sp. alg1	pfam00593 pfam07715	2617271229
2619188151	Ga0056889_1006127	hemoglobin/transferrin/lactoferrin receptor protein	1929	642	Falsirhodobacter sp. alg1	pfam00593 pfam07715	2617271229
2616626992	Ga0070511_10382	vitamin B12 transporter	1884	627	Gemmobacter aquatilis DSM 3857	pfam00593 pfam07715	2615840721
2597207140	IQ03DRAFT_02124	vitamin B12 transporter	1887	628	Gemmobacter caeni CGMCC 1.7745	pfam00593 pfam07715	2596583642
2597207208	IQ03DRAFT_02193	iron complex outermembrane recepter protein	2145	714	Gemmobacter caeni CGMCC 1.7745	pfam00593 pfam07715	2596583642
2597209629	IQ03DRAFT_04620	hemoglobin/transferrin/lactoferrin receptor protein	2082	693	Gemmobacter caeni CGMCC 1.7745	pfam00593 pfam07715	2596583642
2525539085	G481DRAFT_00888	vitamin B12 transporter	1866	621	Gemmobacter nectariphilus DSM 15620	pfam00593 pfam07715	2524614723
2631198926	Ga0081274_13439	vitamin B12 transporter	1887	628	Gemmobacter sp. LW1	pfam00593 pfam07715	2630968282
2631200724	Ga0081274_155182	iron complex outermembrane recepter protein	2145	714	Gemmobacter sp. LW1	pfam00593 pfam07715	2630968282
2631202018	Ga0081274_1712	hemoglobin/transferrin/lactoferrin receptor protein	2082	693	Gemmobacter sp. LW1	pfam00593 pfam07715	2630968282
2617972072	Ga0070548_105215	vitamin B12 transporter	1809	602	Huaishuia halophila CGMCC 1.8891	pfam00593 pfam07715	2617270905
2617973620	Ga0070548_11642	hemoglobin/transferrin/lactoferrin receptor protein	1947	648	Huaishuia halophila CGMCC 1.8891	pfam00593 pfam07715	2617270905
2606055981	jaqu_07480	vitamin B12 transporter	1848	615	Jannaschia aquimarina GSW-M26 version 1 (jaqu)	pfam00593 pfam07715	2603880180
637904488	Jann_2132	TonB-dependent haem/haemoglobin receptor	2070	689	Jannaschia sp. CCS1	pfam00593 pfam07715	637000137
2511942815	KVU_0263	vitamin B12 transporter	1770	589	Ketogulonicigenium vulgare WSH-001	pfam00593 pfam07715	2511231188
2511943328	KVU_0771	Outer membrane receptor proteins, mostly Fe transport	2073	690	Ketogulonicigenium vulgare WSH-001	pfam00593 pfam07715	2511231188
2511943377	KVU_0818	hemoglobin/transferrin/lactoferrin receptor protein	2241	746	Ketogulonicigenium vulgare WSH-001	pfam00593 pfam07715	2511231188
2511943475	KVU_0914	hemoglobin/transferrin/lactoferrin receptor protein	2028	675	Ketogulonicigenium vulgare WSH-001	pfam00593 pfam07715	2511231188
2511944415	KVU_1835	outer membrane receptor for ferrienterochelin and colicins	1974	657	Ketogulonicigenium vulgare WSH-001	pfam00593 pfam07715	2511231188
2511944861	KVU_2270	hemoglobin/transferrin/lactoferrin receptor protein	2013	670	Ketogulonicigenium vulgare WSH-001	pfam00593 pfam07715	2511231188
2511945428	KVU_PA0236	iron complex outermembrane recepter protein	2121	706	Ketogulonicigenium vulgare WSH-001	pfam00593 pfam07715	2511231188
639943554	SIAM614_22327	TonB-dependent haem/haemoglobin receptor	2091	696	Labrenzia aggregata IAM 12614	pfam00593 pfam07715	639857019
2623925702	Ga0068207_115108	hemoglobin/transferrin/lactoferrin receptor protein	2124	707	Labrenzia aggregata IAM 12614 (re-annotation)	pfam00593 pfam07715	2623620282
2517312393	ladfl_04609	hemoglobin/transferrin/lactoferrin receptor protein	2073	690	Labrenzia alexandrii DFL-11	pfam00593 pfam07715	2517287006
2521637863	Leiaq_04319	hemoglobin/transferrin/lactoferrin receptor protein	1986	661	Leisingera aquimarina DSM 24565 (scaffold version)	pfam00593 pfam07715	2521172617
2521637904	Leiaq_04360	hemoglobin/transferrin/lactoferrin receptor protein	2100	699	Leisingera aquimarina DSM 24565 (scaffold version)	pfam00593 pfam07715	2521172617
2512613168	Leime_0471	Fe(3+) dicitrate transport protein	2130	709	Leisingera methylohalidivorans MB2, DSM 14336	pfam00593 pfam07715	2512564009
2512616348	Leime_3652	vitamin B12 transporter	1887	628	Leisingera methylohalidivorans MB2, DSM 14336	pfam00593 pfam07715	2512564009
2512616441	Leime_3745	hemoglobin/transferrin/lactoferrin receptor protein	1986	661	Leisingera methylohalidivorans MB2, DSM 14336	pfam00593 pfam07715	2512564009
2521516966	Leina_00177	hemoglobin/transferrin/lactoferrin receptor protein	2007	668	Leisingera nanhaiensis NH52F, DSM 24252 (scaffold version)	pfam00593 pfam07715	2521172577
2617666217	Ga0069999_0124	hemoglobin/transferrin/lactoferrin receptor protein	2001	666	Litoreibacter albidus DSM 26922	pfam00593 pfam07715	2617270827
2617666226	Ga0069999_0133	vitamin B12 transporter	1944	647	Litoreibacter albidus DSM 26922	pfam00593 pfam07715	2617270827
2616591732	Ga0070518_101358	iron complex outermembrane recepter protein	2064	687	Litorimicrobium taeanense DSM 22007	pfam00593 pfam07715	2615840713
2623287638	Ga0070221_12725	outer membrane receptor for ferrienterochelin and colicins	2103	700	Loktanella fryxellensis DSM 16213	pfam00593 pfam07715	2622736532
2517495680	LSE62_1272	iron complex outermembrane recepter protein	2187	728	Loktanella sp. SE62	pfam00593 pfam07715	2517487002
2517496649	LSE62_2243	iron complex outermembrane recepter protein	2115	704	Loktanella sp. SE62	pfam00593 pfam07715	2517487002
2517498776	LSE62_4373	iron complex outermembrane recepter protein	2223	740	Loktanella sp. SE62	pfam00593 pfam07715	2517487002
2521729075	H147DRAFT_01775	hemoglobin/transferrin/lactoferrin receptor protein	2106	701	Loktanella vestfoldensis DSM 16212	pfam00593 pfam07715	2521172635
638900868	SKA53_06417	putative Hemin receptor protein HmuR	2106	701	Loktanella vestfoldensis SKA53	pfam00593 pfam07715	638341119
2625745133	Ga0076751_10773	hemoglobin/transferrin/lactoferrin receptor protein	2106	701	Loktanella vestfoldensis SKA53 (re-annotation)	pfam00593 pfam07715	2623620785
2513242435	MALG_00229	hemoglobin/transferrin/lactoferrin receptor protein	2025	674	Marinovum algicola DG 898	pfam00593 pfam07715	2513237001
2513243260	MALG_01057	vitamin B12 transporter	1896	631	Marinovum algicola DG 898	pfam00593 pfam07715	2513237001
2616611857	Ga0066362_102439	vitamin B12 transporter	1896	631	Marinovum algicola DSM 10251	pfam00593 pfam07715	2615840718
2616613287	Ga0066362_10821	hemoglobin/transferrin/lactoferrin receptor protein	2025	674	Marinovum algicola DSM 10251	pfam00593 pfam07715	2615840718
2523768007	G512DRAFT_00605	hemoglobin/transferrin/lactoferrin receptor protein	2052	683	Nesiotobacter exalbescens DSM 16456	pfam00593 pfam07715	2523533556
2523768052	G512DRAFT_00651	vitamin B12 transporter	1854	617	Nesiotobacter exalbescens DSM 16456	pfam00593 pfam07715	2523533556
2523770901	G512DRAFT_03507	iron complex outermembrane recepter protein	2160	719	Nesiotobacter exalbescens DSM 16456	pfam00593 pfam07715	2523533556
641469059	OIHEL45_15889	putative outer membrane receptor for iron transport	2436	811	Oceanibulbus indolifex HEL-45	pfam00593 pfam07715	641380424
638883620	OB2597_08064	TonB dependent-iron siderophore receptor	1893	630	Oceanicola batsensis HTCC2597	pfam00593 pfam07715	638341139
638883895	OB2597_09409	TonB dependent outer membrane ferrichrome-iron receptor	2070	689	Oceanicola batsensis HTCC2597	pfam00593 pfam07715	638341139
2626475985	Ga0076797_10217	hemoglobin/transferrin/lactoferrin receptor protein	1980	659	Oceanicola batsensis HTCC2597 (re-annotation)	pfam00593 pfam07715	2623621008
2626476257	Ga0076797_102289	iron complex outermembrane recepter protein	2133	710	Oceanicola batsensis HTCC2597 (re-annotation)	pfam00593 pfam07715	2623621008
2558680759	Q344DRAFT_3458	iron complex outermembrane recepter protein	2145	714	Oceanicola nanhaiensis DSM 18065	pfam00593 pfam07715	2558309102
2558681230	Q344DRAFT_3931	vitamin B12 transporter	1857	618	Oceanicola nanhaiensis DSM 18065	pfam00593 pfam07715	2558309102
2541034085	K224DRAFT_1960	iron complex outermembrane recepter protein	2133	710	Oceanicola sp. HL-35	pfam00593 pfam07715	2540341247
2541034231	K224DRAFT_2106	hemoglobin/transferrin/lactoferrin receptor protein	1986	661	Oceanicola sp. HL-35	pfam00593 pfam07715	2540341247
2541034911	K224DRAFT_2786	vitamin B12 transporter	1794	597	Oceanicola sp. HL-35	pfam00593 pfam07715	2540341247
2541035945	K224DRAFT_3820	hemoglobin/transferrin/lactoferrin receptor protein	2043	680	Oceanicola sp. HL-35	pfam00593 pfam07715	2540341247
2582566071	U745DRAFT_2856	catecholate siderophore receptor	2475	824	Oceanicola sp. MCTG156(1a)	pfam00593 pfam07715	2579779169
2527023859	S120_00669	outer membrane receptor for ferrienterochelin and colicins	2292	763	Oceanicola sp. S124	pfam00593 pfam07715	2526164698
2527024925	S120_01738	hemoglobin/transferrin/lactoferrin receptor protein	1989	662	Oceanicola sp. S124	pfam00593 pfam07715	2526164698
2527025207	S120_02020	iron complex outermembrane recepter protein	2196	731	Oceanicola sp. S124	pfam00593 pfam07715	2526164698
2527025665	S120_02479	iron complex outermembrane recepter protein	2124	707	Oceanicola sp. S124	pfam00593 pfam07715	2526164698
2527026351	S120_03166	iron complex outermembrane recepter protein	2079	692	Oceanicola sp. S124	pfam00593 pfam07715	2526164698
2527027358	S120_04176	hemoglobin/transferrin/lactoferrin receptor protein	1995	664	Oceanicola sp. S124	pfam00593 pfam07715	2526164698
2527027747	S120_04565	hemoglobin/transferrin/lactoferrin receptor protein	2490	829	Oceanicola sp. S124	pfam00593 pfam07715	2526164698
2510759733	OAN307_c44900	hemoglobin/transferrin/lactoferrin receptor protein	1986	661	Octadecabacter antarcticus 307	pfam00593 pfam07715	2510461047
2626713553	osb_18090	hemoglobin/transferrin/lactoferrin receptor protein	2034	677	Octadecabacter temperatus SB1 DSM26878	pfam00593 pfam07715	2626541597
2619358534	Ga0056890_1005394	vitamin B12 transporter	1842	613	Paenirhodobacter enshiensis DW2-9	pfam00593 pfam07715	2617271277
2619358684	Ga0056890_1007115	catecholate siderophore receptor	2256	751	Paenirhodobacter enshiensis DW2-9	pfam00593 pfam07715	2617271277
2616572956	Ga0070011_101192	iron complex outermembrane recepter protein	2136	711	Palleronia marisminoris DSM 26347	pfam00593 pfam07715	2615840708
2616574788	Ga0070011_10580	outer membrane receptor for ferrienterochelin and colicins	2334	777	Palleronia marisminoris DSM 26347	pfam00593 pfam07715	2615840708
2616254053	Ga0061067_103123	hemoglobin/transferrin/lactoferrin receptor protein	2811	936	Pannonibacter indicus DSM 23407	pfam00593 pfam07715	2615840614
2616254623	Ga0061067_104181	hemoglobin/transferrin/lactoferrin receptor protein	2133	710	Pannonibacter indicus DSM 23407	pfam00593 pfam07715	2615840614
2616255831	Ga0061067_11215	iron complex outermembrane recepter protein	2133	710	Pannonibacter indicus DSM 23407	pfam00593 pfam07715	2615840614
2616255920	Ga0061067_112104	outer membrane receptor for ferrienterochelin and colicins	2172	723	Pannonibacter indicus DSM 23407	pfam00593 pfam07715	2615840614
2521737865	H163DRAFT_00887	hemoglobin/transferrin/lactoferrin receptor protein	2811	936	Pannonibacter phragmitetus DSM 14782	pfam00593 pfam07715	2521172637
2521738688	H163DRAFT_01713	iron complex outermembrane recepter protein	2211	736	Pannonibacter phragmitetus DSM 14782	pfam00593 pfam07715	2521172637
2521739974	H163DRAFT_03002	Outer membrane receptor for ferrienterochelin and colicins	2079	692	Pannonibacter phragmitetus DSM 14782	pfam00593 pfam07715	2521172637
2521739991	H163DRAFT_03019	pesticin/yersiniabactin receptor	2070	689	Pannonibacter phragmitetus DSM 14782	pfam00593 pfam07715	2521172637
2521739996	H163DRAFT_03024	hemoglobin/transferrin/lactoferrin receptor protein	2307	768	Pannonibacter phragmitetus DSM 14782	pfam00593 pfam07715	2521172637
2521740044	H163DRAFT_03072	outer membrane receptor for ferrienterochelin and colicins	2241	746	Pannonibacter phragmitetus DSM 14782	pfam00593 pfam07715	2521172637
2521740212	H163DRAFT_03240	hemoglobin/transferrin/lactoferrin receptor protein	2121	706	Pannonibacter phragmitetus DSM 14782	pfam00593 pfam07715	2521172637
2521741232	H163DRAFT_04263	iron complex outermembrane recepter protein	2400	799	Pannonibacter phragmitetus DSM 14782	pfam00593 pfam07715	2521172637
2521657845	Phaar_00190	hemoglobin/transferrin/lactoferrin receptor protein	2013	670	Phaeobacter arcticus DSM 23566	pfam00593 pfam07715	2521172622
2521658703	Phaar_01053	vitamin B12 transporter	1884	627	Phaeobacter arcticus DSM 23566	pfam00593 pfam07715	2521172622
2512539634	PhacaeDRAFT_4530	iron complex outermembrane recepter protein	2100	699	Phaeobacter caeruleus 13, DSM 24564	pfam00593 pfam07715	2512047087
2521647975	Phada_03997	iron complex outermembrane recepter protein	2100	699	Phaeobacter daeponensis TF-218, DSM 23529 (scaffold version)	pfam00593 pfam07715	2521172619
2510177174	PGA2_c24030	iron complex outermembrane recepter protein	2100	699	Phaeobacter gallaeciensis 2.10	pfam00593 pfam07715	2510065028
2510178548	PGA2_95p490	hemoglobin/transferrin/lactoferrin receptor protein	1995	664	Phaeobacter gallaeciensis 2.10	pfam00593 pfam07715	2510065028
2558247803	ANG1_00037	vitamin B12 transporter	1884	627	Phaeobacter gallaeciensis ANG1 (ANG1)	pfam00593 pfam07715	2556921661
2558249923	ANG1_02159	hemoglobin/transferrin/lactoferrin receptor protein	1986	661	Phaeobacter gallaeciensis ANG1 (ANG1)	pfam00593 pfam07715	2556921661
641475209	RGBS107_01623	Outer membrane protein	2100	699	Phaeobacter gallaeciensis BS107	pfam00593 pfam07715	641380432
641478554	RGBS107_20223	TonB dependent-iron siderophore receptor	1995	664	Phaeobacter gallaeciensis BS107	pfam00593 pfam07715	641380432
2510181138	PGA1_c25980	iron complex outermembrane recepter protein	2100	699	Phaeobacter gallaeciensis DSM 17395	pfam00593 pfam07715	2510065029
2510182509	PGA1_78p00400	hemoglobin/transferrin/lactoferrin receptor protein	1995	664	Phaeobacter gallaeciensis DSM 17395	pfam00593 pfam07715	2510065029
2558534677	Gal_04243	hemoglobin/transferrin/lactoferrin receptor protein	1995	664	Phaeobacter gallaeciensis DSM 26640	pfam00593 pfam07715	2558309061
2558534838	Gal_03843	hemoglobin/transferrin/lactoferrin receptor protein	1965	654	Phaeobacter gallaeciensis DSM 26640	pfam00593 pfam07715	2558309061
2558536222	Gal_00833	iron complex outermembrane recepter protein	2100	699	Phaeobacter gallaeciensis DSM 26640	pfam00593 pfam07715	2558309061
2558536992	Gal_01609	vitamin B12 transporter	1884	627	Phaeobacter gallaeciensis DSM 26640	pfam00593 pfam07715	2558309061
2558538820	Gal_03445	hemoglobin/transferrin/lactoferrin receptor protein	2049	682	Phaeobacter gallaeciensis DSM 26640	pfam00593 pfam07715	2558309061
2574252723	Phain_02462	iron complex outermembrane recepter protein	2100	699	Phaeobacter inhibens T5, DSM 16374	pfam00593 pfam07715	2574179718
2574254158	Phain_03903	hemoglobin/transferrin/lactoferrin receptor protein	1995	664	Phaeobacter inhibens T5, DSM 16374	pfam00593 pfam07715	2574179718
2502321176		hemoglobin/transferrin/lactoferrin receptor protein	2025	674	Phaeobacter sp. LSS9 (Phaeobacter sp. LSS9 draft genome)	pfam00593 pfam07715	2502171179
2637051781	Ga0077690_106258	hemoglobin/transferrin/lactoferrin receptor protein	2025	674	Ponticoccus sp. UMTAT08	pfam00593 pfam07715	2636415558
2635109093	Ga0074845_101170	outer membrane receptor for ferrienterochelin and colicins	2289	762	Poseidonocella sedimentorum DSM 29315	pfam00593 pfam07715	2634166304
2635111170	Ga0074845_10776	catecholate siderophore receptor	2139	712	Poseidonocella sedimentorum DSM 29315	pfam00593 pfam07715	2634166304
2635111205	Ga0074845_107111	hemoglobin/transferrin/lactoferrin receptor protein	2010	669	Poseidonocella sedimentorum DSM 29315	pfam00593 pfam07715	2634166304
2623472788	Ga0069989_103616	vitamin B12 transporter	1956	651	Pseudoruegeria lutimaris DSM 25294	pfam00593 pfam07715	2622736598
2616605794	Ga0070514_101359	hemoglobin/transferrin/lactoferrin receptor protein	2076	691	Pseudovibrio ascidiaceicola DSM 16392	pfam00593 pfam07715	2615840717
2616607091	Ga0070514_103322	hemoglobin/transferrin/lactoferrin receptor protein	2076	691	Pseudovibrio ascidiaceicola DSM 16392	pfam00593 pfam07715	2615840717
2616608321	Ga0070514_10786	vitamin B12 transporter	1812	603	Pseudovibrio ascidiaceicola DSM 16392	pfam00593 pfam07715	2615840717
2616609059	Ga0070514_109224	iron complex outermembrane recepter protein	2334	777	Pseudovibrio ascidiaceicola DSM 16392	pfam00593 pfam07715	2615840717
2616609068	Ga0070514_109233	iron complex outermembrane recepter protein	2235	744	Pseudovibrio ascidiaceicola DSM 16392	pfam00593 pfam07715	2615840717
2616609650	Ga0070514_11312	outer membrane receptor for ferrienterochelin and colicins	2037	678	Pseudovibrio ascidiaceicola DSM 16392	pfam00593 pfam07715	2615840717
2616609653	Ga0070514_11315	hemoglobin/transferrin/lactoferrin receptor protein	1968	655	Pseudovibrio ascidiaceicola DSM 16392	pfam00593 pfam07715	2615840717
2616610481	Ga0070514_11973	hemoglobin/transferrin/lactoferrin receptor protein	2220	739	Pseudovibrio ascidiaceicola DSM 16392	pfam00593 pfam07715	2615840717
2616610602	Ga0070514_12219	heme acquisition protein HasR	2529	842	Pseudovibrio ascidiaceicola DSM 16392	pfam00593 pfam07715	2615840717
2511535925	PSE_0365	hemoglobin/transferrin/lactoferrin receptor protein	2079	692	Pseudovibrio sp. FO-BEG1	pfam00593 pfam07715	2511231065
2511536714	PSE_1141	iron complex outermembrane recepter protein	2334	777	Pseudovibrio sp. FO-BEG1	pfam00593 pfam07715	2511231065
2511537722	PSE_2140	hemoglobin/transferrin/lactoferrin receptor protein	2220	739	Pseudovibrio sp. FO-BEG1	pfam00593 pfam07715	2511231065
2511538367	PSE_2782	vitamin B12 transporter	1812	603	Pseudovibrio sp. FO-BEG1	pfam00593 pfam07715	2511231065
2511538681	PSE_3092	hemoglobin/transferrin/lactoferrin receptor protein	1980	659	Pseudovibrio sp. FO-BEG1	pfam00593 pfam07715	2511231065
2511538684	PSE_3095	outer membrane receptor for ferrienterochelin and colicins	2037	678	Pseudovibrio sp. FO-BEG1	pfam00593 pfam07715	2511231065
2511540155	PSE_4538	hemoglobin/transferrin/lactoferrin receptor protein	2085	694	Pseudovibrio sp. FO-BEG1	pfam00593 pfam07715	2511231065
647630220	PJE062_1760	heme receptor	2430	809	Pseudovibrio sp. JE062	pfam00593 pfam07715	647533200
647630247	PJE062_1787	outer membrane receptor protein (ferrienterochelin and colicin)	2037	678	Pseudovibrio sp. JE062	pfam00593 pfam07715	647533200
647630250	PJE062_1226	TonB-dependent receptor	1947	648	Pseudovibrio sp. JE062	pfam00593 pfam07715	647533200
647630492	PJE062_1521	TonB-dependent receptor	1836	611	Pseudovibrio sp. JE062	pfam00593 pfam07715	647533200
647631632	PJE062_2757	ferrioxamine receptor	2286	761	Pseudovibrio sp. JE062	pfam00593 pfam07715	647533200
2639053392	Ga0079812_1010	hemoglobin/transferrin/lactoferrin receptor protein	2202	733	Pseudovibrio sp. Tun.PHSC04-5.I4	pfam00593 pfam07715	2636416046
2639054459	Ga0079812_2078	vitamin B12 transporter	1857	618	Pseudovibrio sp. Tun.PHSC04-5.I4	pfam00593 pfam07715	2636416046
2639056257	Ga0079812_3876	hemoglobin/transferrin/lactoferrin receptor protein	1935	644	Pseudovibrio sp. Tun.PHSC04-5.I4	pfam00593 pfam07715	2636416046
2639058182	Ga0079812_5803	hemoglobin/transferrin/lactoferrin receptor protein	2220	739	Pseudovibrio sp. Tun.PHSC04-5.I4	pfam00593 pfam07715	2636416046
2537104942	A33M_2474	iron complex outermembrane recepter protein	2220	739	Rhodovulum sp. PH10	pfam00593 pfam07715	2534682240
2537105687	A33M_1463	hemoglobin/transferrin/lactoferrin receptor protein	2199	732	Rhodovulum sp. PH10	pfam00593 pfam07715	2534682240
2537106188	A33M_2125	iron complex outermembrane recepter protein	2079	692	Rhodovulum sp. PH10	pfam00593 pfam07715	2534682240
2618262830	Ga0045913_10120	Outer membrane receptor for ferrienterochelin and colicins	2085	694	Rhodovulum sulfidophilum DSM 1374	pfam00593 pfam07715	2617270971
2618262858	Ga0045913_10148	iron complex outermembrane recepter protein	2145	714	Rhodovulum sulfidophilum DSM 1374	pfam00593 pfam07715	2617270971
2618262882	Ga0045913_10172	pesticin/yersiniabactin receptor	1998	665	Rhodovulum sulfidophilum DSM 1374	pfam00593 pfam07715	2617270971
2618263708	Ga0045913_102809	iron complex outermembrane recepter protein	2121	706	Rhodovulum sulfidophilum DSM 1374	pfam00593 pfam07715	2617270971
2618263716	Ga0045913_102818	iron complex outermembrane recepter protein	2130	709	Rhodovulum sulfidophilum DSM 1374	pfam00593 pfam07715	2617270971
2618264018	Ga0045913_1021122	hemoglobin/transferrin/lactoferrin receptor protein	2004	667	Rhodovulum sulfidophilum DSM 1374	pfam00593 pfam07715	2617270971
2618264282	Ga0045913_1021387	vitamin B12 transporter	1863	620	Rhodovulum sulfidophilum DSM 1374	pfam00593 pfam07715	2617270971
2618264361	Ga0045913_10337	Outer membrane receptor proteins, mostly Fe transport	2097	698	Rhodovulum sulfidophilum DSM 1374	pfam00593 pfam07715	2617270971
2618265904	Ga0045913_10664	iron complex outermembrane recepter protein	2088	695	Rhodovulum sulfidophilum DSM 1374	pfam00593 pfam07715	2617270971
2618266140	Ga0045913_106301	iron complex outermembrane recepter protein	2325	774	Rhodovulum sulfidophilum DSM 1374	pfam00593 pfam07715	2617270971
2618266600	Ga0045913_106766	hemoglobin/transferrin/lactoferrin receptor protein	1974	657	Rhodovulum sulfidophilum DSM 1374	pfam00593 pfam07715	2617270971
2618266835	Ga0045913_10920	Outer membrane receptor for ferrienterochelin and colicins	2085	694	Rhodovulum sulfidophilum DSM 1374	pfam00593 pfam07715	2617270971
2618266863	Ga0045913_10948	iron complex outermembrane recepter protein	2145	714	Rhodovulum sulfidophilum DSM 1374	pfam00593 pfam07715	2617270971
2618266887	Ga0045913_10972	pesticin/yersiniabactin receptor	1998	665	Rhodovulum sulfidophilum DSM 1374	pfam00593 pfam07715	2617270971
2597122249	JM93DRAFT_01069	hemoglobin/transferrin/lactoferrin receptor protein	2112	703	Roseibium hamelinense ATCC BAA-252	pfam00593 pfam07715	2596583627
2597124644	JM93DRAFT_03472	vitamin B12 transporter	2013	670	Roseibium hamelinense ATCC BAA-252	pfam00593 pfam07715	2596583627
2618001961	Ga0070192_102321	hemoglobin/transferrin/lactoferrin receptor protein	2085	694	Roseicitreum antarcticum CGMCC 1.8894	pfam00593 pfam07715	2617270912
2565721320	OCH239_12245	hemoglobin/transferrin/lactoferrin receptor protein	2076	691	Roseivivax halodurans JCM 10272	pfam00593 pfam07715	2563367175
2565723660	OCH239_10315	iron complex outermembrane recepter protein	2088	695	Roseivivax halodurans JCM 10272	pfam00593 pfam07715	2563367175
2565723707	OCH239_10550	iron complex outermembrane recepter protein	2097	698	Roseivivax halodurans JCM 10272	pfam00593 pfam07715	2563367175
2565723712	OCH239_10575	Outer membrane receptor proteins, mostly Fe transport	2154	717	Roseivivax halodurans JCM 10272	pfam00593 pfam07715	2563367175
2565724073	OCH239_13670	vitamin B12 transporter	1812	603	Roseivivax halodurans JCM 10272	pfam00593 pfam07715	2563367175
2565724347	OCH239_17210	iron complex outermembrane recepter protein	2085	694	Roseivivax halodurans JCM 10272	pfam00593 pfam07715	2563367175
2610983146	Ga0055015_1004141	iron complex outermembrane recepter protein	2169	722	Roseivivax isoporae LMG 25204	pfam00593 pfam07715	2609459988
2610984367	Ga0055015_10138	iron complex outermembrane recepter protein	2145	714	Roseivivax isoporae LMG 25204	pfam00593 pfam07715	2609459988
2610984662	Ga0055015_101580	hemoglobin/transferrin/lactoferrin receptor protein	1944	647	Roseivivax isoporae LMG 25204	pfam00593 pfam07715	2609459988
2610985406	Ga0055015_102367	hemoglobin/transferrin/lactoferrin receptor protein	2055	684	Roseivivax isoporae LMG 25204	pfam00593 pfam07715	2609459988
2635127467	Ga0074805_101412	iron complex outermembrane recepter protein	2118	705	Roseivivax roseus DSM 23042	pfam00593 pfam07715	2634166309
2635127939	Ga0074805_102265	vitamin B12 transporter	1863	620	Roseivivax roseus DSM 23042	pfam00593 pfam07715	2634166309
2635128430	Ga0074805_103318	hemoglobin/transferrin/lactoferrin receptor protein	1938	645	Roseivivax roseus DSM 23042	pfam00593 pfam07715	2634166309
2635128473	Ga0074805_103361	hemoglobin/transferrin/lactoferrin receptor protein	2001	666	Roseivivax roseus DSM 23042	pfam00593 pfam07715	2634166309
2635130697	Ga0074805_1146	iron complex outermembrane recepter protein	2094	697	Roseivivax roseus DSM 23042	pfam00593 pfam07715	2634166309
2635166138	Ga0074799_1012	hemoglobin/transferrin/lactoferrin receptor protein	1947	648	Roseivivax sediminis DSM 26472	pfam00593 pfam07715	2634166317
2635167284	Ga0074799_10323	iron complex outermembrane recepter protein	2139	712	Roseivivax sediminis DSM 26472	pfam00593 pfam07715	2634166317
2635167313	Ga0074799_10352	outer membrane receptor for ferrienterochelin and colicins	2007	668	Roseivivax sediminis DSM 26472	pfam00593 pfam07715	2634166317
2635168930	Ga0074799_108155	iron complex outermembrane recepter protein	2109	702	Roseivivax sediminis DSM 26472	pfam00593 pfam07715	2634166317
2635169999	Ga0074799_11535	hemoglobin/transferrin/lactoferrin receptor protein	2046	681	Roseivivax sediminis DSM 26472	pfam00593 pfam07715	2634166317
2578590786	ATO8_01425	iron complex outermembrane recepter protein	2088	695	Roseivivax sp. 22II-s10s	pfam00593 pfam07715	2576861508
2578591087	ATO8_02930	hemoglobin/transferrin/lactoferrin receptor protein	2046	681	Roseivivax sp. 22II-s10s	pfam00593 pfam07715	2576861508
2578592841	ATO8_11659	vitamin B12 transporter	1830	609	Roseivivax sp. 22II-s10s	pfam00593 pfam07715	2576861508
639637471	RD1_4193	heme transport protein	2118	705	Roseobacter denitrificans OCh 114	pfam00593 pfam07715	639633056
2624162596	Ga0067261_113713	hemoglobin/transferrin/lactoferrin receptor protein	2133	710	Roseobacter denitrificans OCh 114 (re-annotation)	pfam00593 pfam07715	2623620350
638931832	MED193_08043	TonB dependent-iron siderophore receptor	1971	656	Roseobacter sp. MED193	pfam00593 pfam07715	638341182
638932612	MED193_22031	Outer membrane protein	2043	680	Roseobacter sp. MED193	pfam00593 pfam07715	638341182
2625716329	Ga0076736_104107	hemoglobin/transferrin/lactoferrin receptor protein	1971	656	Roseobacter sp. MED193 (re-annotation)	pfam00593 pfam07715	2623620777
2625717091	Ga0076736_10754	iron complex outermembrane recepter protein	2100	699	Roseobacter sp. MED193 (re-annotation)	pfam00593 pfam07715	2623620777
640650295	RSK20926_10594	TonB-dependent haem/haemoglobin receptor	2010	669	Roseobacter sp. SK209-2-6	pfam00593 pfam07715	640612220
640653489	RSK20926_15326	TonB dependent-iron siderophore receptor	1971	656	Roseobacter sp. SK209-2-6	pfam00593 pfam07715	640612220
640653498	RSK20926_15371	Outer membrane protein	2043	680	Roseobacter sp. SK209-2-6	pfam00593 pfam07715	640612220
2624175175	Ga0068208_10160	hemoglobin/transferrin/lactoferrin receptor protein	2010	669	Roseobacter sp. SK209-2-6 (re-annotation)	pfam00593 pfam07715	2623620354
2624178282	Ga0068208_110123	hemoglobin/transferrin/lactoferrin receptor protein	1971	656	Roseobacter sp. SK209-2-6 (re-annotation)	pfam00593 pfam07715	2623620354
2624178291	Ga0068208_110132	iron complex outermembrane recepter protein	2100	699	Roseobacter sp. SK209-2-6 (re-annotation)	pfam00593 pfam07715	2623620354
2617669681	Ga0069996_0005	iron complex outermembrane recepter protein	2178	725	Roseovarius halocynthiae DSM 27840	pfam00593 pfam07715	2617270828
2617669688	Ga0069996_0012	iron complex outermembrane recepter protein	2241	746	Roseovarius halocynthiae DSM 27840	pfam00593 pfam07715	2617270828
2617672460	Ga0069996_2797	hemoglobin/transferrin/lactoferrin receptor protein	2139	712	Roseovarius halocynthiae DSM 27840	pfam00593 pfam07715	2617270828
2620330139	Ga0069990_101573	hemoglobin/transferrin/lactoferrin receptor protein	1944	647	Roseovarius indicus DSM 26383	pfam00593 pfam07715	2619618997
2620332148	Ga0069990_10446	iron complex outermembrane recepter protein	2088	695	Roseovarius indicus DSM 26383	pfam00593 pfam07715	2619618997
2620332386	Ga0069990_104286	hemoglobin/transferrin/lactoferrin receptor protein	2247	748	Roseovarius indicus DSM 26383	pfam00593 pfam07715	2619618997
2620332617	Ga0069990_105134	hemoglobin/transferrin/lactoferrin receptor protein	2022	673	Roseovarius indicus DSM 26383	pfam00593 pfam07715	2619618997
2620333616	Ga0069990_10914	vitamin B12 transporter	1935	644	Roseovarius indicus DSM 26383	pfam00593 pfam07715	2619618997
2620335175	Ga0069990_12329	Outer membrane receptor proteins, mostly Fe transport	2154	717	Roseovarius indicus DSM 26383	pfam00593 pfam07715	2619618997
2620335182	Ga0069990_12336	iron complex outermembrane recepter protein	2139	712	Roseovarius indicus DSM 26383	pfam00593 pfam07715	2619618997
2623278811	Ga0066799_1502	vitamin B12 transporter	1833	610	Roseovarius lutimaris DSM 28463	pfam00593 pfam07715	2622736530
2623241810	Ga0070217_101350	hemoglobin/transferrin/lactoferrin receptor protein	2601	866	Roseovarius marinus DSM 25228	pfam00593 pfam07715	2622736522
2623242047	Ga0070217_101587	iron complex outermembrane recepter protein	2139	712	Roseovarius marinus DSM 25228	pfam00593 pfam07715	2622736522
2623243419	Ga0070217_106185	iron complex outermembrane recepter protein	2112	703	Roseovarius marinus DSM 25228	pfam00593 pfam07715	2622736522
2623243435	Ga0070217_106201	iron complex outermembrane recepter protein	2142	713	Roseovarius marinus DSM 25228	pfam00593 pfam07715	2622736522
2623244191	Ga0070217_11122	hemoglobin/transferrin/lactoferrin receptor protein	2046	681	Roseovarius marinus DSM 25228	pfam00593 pfam07715	2622736522
2518555871	rosmuc_00609	hemoglobin/transferrin/lactoferrin receptor protein	2025	674	Roseovarius mucosus DSM 17069	pfam00593 pfam07715	2518285587
638835697	ISM_00940	TonB dependent-iron siderophore receptor	1950	649	Roseovarius nubinhibens ISM	pfam00593 pfam07715	638341183
638836364	ISM_04235	putative Hemin receptor protein HmuR	1974	657	Roseovarius nubinhibens ISM	pfam00593 pfam07715	638341183
638836656	ISM_05670	probable tonB dependent iron siderophore receptor	2007	668	Roseovarius nubinhibens ISM	pfam00593 pfam07715	638341183
2625838777	Ga0076636_101182	hemoglobin/transferrin/lactoferrin receptor protein	1950	649	Roseovarius nubinhibens ISM (re-annotation)	pfam00593 pfam07715	2623620815
2625839432	Ga0076636_101837	hemoglobin/transferrin/lactoferrin receptor protein	2001	666	Roseovarius nubinhibens ISM (re-annotation)	pfam00593 pfam07715	2623620815
2625839721	Ga0076636_1011126	hemoglobin/transferrin/lactoferrin receptor protein	2007	668	Roseovarius nubinhibens ISM (re-annotation)	pfam00593 pfam07715	2623620815
638909906	ROS217_22882	TonB dependent, hydroxamate-type ferrisiderophore, outer membrane receptor	2124	707	Roseovarius sp. 217	pfam00593 pfam07715	638341184
638911555	ROS217_17442	putative Hemin receptor protein HmuR	1977	658	Roseovarius sp. 217	pfam00593 pfam07715	638341184
2625702554	Ga0076717_101890	iron complex outermembrane recepter protein	2112	703	Roseovarius sp. 217 (re-annotation)	pfam00593 pfam07715	2623620772
2625704168	Ga0076717_10675	hemoglobin/transferrin/lactoferrin receptor protein	2025	674	Roseovarius sp. 217 (re-annotation)	pfam00593 pfam07715	2623620772
2579752720	U739DRAFT_1178	hemoglobin/transferrin/lactoferrin receptor protein	2001	666	Roseovarius sp. MCTG156(2b)	pfam00593 pfam07715	2576861823
2579753683	U739DRAFT_2141	iron complex outermembrane recepter protein	2124	707	Roseovarius sp. MCTG156(2b)	pfam00593 pfam07715	2576861823
2579754761	U739DRAFT_3219	hemoglobin/transferrin/lactoferrin receptor protein	2037	678	Roseovarius sp. MCTG156(2b)	pfam00593 pfam07715	2576861823
2579756037	U739DRAFT_4495	iron complex outermembrane recepter protein	2151	716	Roseovarius sp. MCTG156(2b)	pfam00593 pfam07715	2576861823
641135644	RTM1035_20516	TonB-dependent receptor, plug	1977	658	Roseovarius sp. TM1035	pfam00593 pfam07715	640963035
2623673606	Ga0067456_105330	hemoglobin/transferrin/lactoferrin receptor protein	2025	674	Roseovarius sp. TM1035 (re-annotation)	pfam00593 pfam07715	2623620216
2620434154	Ga0070503_104200	hemoglobin/transferrin/lactoferrin receptor protein	2010	669	Roseovarius tolerans DSM 11457	pfam00593 pfam07715	2619619026
2620435292	Ga0070503_11092	vitamin B12 transporter	1833	610	Roseovarius tolerans DSM 11457	pfam00593 pfam07715	2619619026
2598759196	Ga0057599_02232	hemoglobin/transferrin/lactoferrin receptor protein	2052	683	Ruegeria halocynthiae MOLA R1/13b	pfam00593 pfam07715	2597490221
2504809629	Rm45A6_00017440	hemoglobin/transferrin/lactoferrin receptor protein	1965	654	Ruegeria mobilis 45A6	pfam00593 pfam07715	2504756012
2504811110	Rm45A6_00032320	iron complex outermembrane recepter protein	2142	713	Ruegeria mobilis 45A6	pfam00593 pfam07715	2504756012
2504811592	Rm45A6_00037140	hemoglobin/transferrin/lactoferrin receptor protein	1959	652	Ruegeria mobilis 45A6	pfam00593 pfam07715	2504756012
2504812168	Rm45A6_00042920	iron complex outermembrane recepter protein	2145	714	Ruegeria mobilis 45A6	pfam00593 pfam07715	2504756012
2504812656	Rm45A6_00047810	hemoglobin/transferrin/lactoferrin receptor protein	2130	709	Ruegeria mobilis 45A6	pfam00593 pfam07715	2504756012
2536817535	K529_00450	hemoglobin/transferrin/lactoferrin receptor protein	1959	652	Ruegeria mobilis F1926	pfam00593 pfam07715	2534682167
2536817717	K529_01384	iron complex outermembrane recepter protein	2100	699	Ruegeria mobilis F1926	pfam00593 pfam07715	2534682167
2536817779	K529_01869	iron complex outermembrane recepter protein	2145	714	Ruegeria mobilis F1926	pfam00593 pfam07715	2534682167
2536817932	K529_03383	hemoglobin/transferrin/lactoferrin receptor protein	2013	670	Ruegeria mobilis F1926	pfam00593 pfam07715	2534682167
2536818008	K529_03775	hemoglobin/transferrin/lactoferrin receptor protein	1965	654	Ruegeria mobilis F1926	pfam00593 pfam07715	2534682167
2536819059	K529_13816	iron complex outermembrane recepter protein	2136	711	Ruegeria mobilis F1926	pfam00593 pfam07715	2534682167
2536821447	K529_14483	iron complex outermembrane recepter protein	2094	697	Ruegeria mobilis F1926	pfam00593 pfam07715	2534682167
638005642	TM1040_0347	TonB-dependent receptor, plug	2013	670	Ruegeria sp. TM1040	pfam00593 pfam07715	637000268
640644042	SSE37_01155	putative outer membrane receptor for iron transport	2403	800	Sagittula stellata E-37	pfam00593 pfam07715	640612219
2623687095	Ga0067457_10741	catecholate siderophore receptor	2466	821	Sagittula stellata E-37 (re-annotation)	pfam00593 pfam07715	2623620221
2635340155	Ga0074816_1402	hemoglobin/transferrin/lactoferrin receptor protein	2025	674	Salinihabitans flavidus DSM 27842	pfam00593 pfam07715	2634166353
2523510659	salmuc_01580	iron complex outermembrane recepter protein	2064	687	Salipiger mucosus DSM 16094 (scaffold version)	pfam00593 pfam07715	2523231081
2523511542	salmuc_02465	vitamin B12 transporter	1887	628	Salipiger mucosus DSM 16094 (scaffold version)	pfam00593 pfam07715	2523231081
2523513066	salmuc_03996	iron complex outermembrane recepter protein	2070	689	Salipiger mucosus DSM 16094 (scaffold version)	pfam00593 pfam07715	2523231081
2523513653	salmuc_04583	outer-membrane receptor for ferric coprogen and ferric-rhodotorulic acid	2106	701	Salipiger mucosus DSM 16094 (scaffold version)	pfam00593 pfam07715	2523231081
2523944412	G568DRAFT_01710	iron complex outermembrane recepter protein	2097	698	Sediminimonas qiaohouensis DSM 21189	pfam00593 pfam07715	2523533612
2523945457	G568DRAFT_02763	vitamin B12 transporter	1914	637	Sediminimonas qiaohouensis DSM 21189	pfam00593 pfam07715	2523533612
2620521829	Ga0070219_10224	hemoglobin/transferrin/lactoferrin receptor protein	1998	665	Shimia haliotis DSM 28453	pfam00593 pfam07715	2619619046
2620100861	Ga0069993_11153	iron complex outermembrane recepter protein	2211	736	Shimia marina DSM 26895	pfam00593 pfam07715	2619618961
2620101036	Ga0069993_11292	hemoglobin/transferrin/lactoferrin receptor protein	1998	665	Shimia marina DSM 26895	pfam00593 pfam07715	2619618961
2583644869	ATO10_11567	hemoglobin/transferrin/lactoferrin receptor protein	1971	656	Shimia sp. 22II-S11-Z10	pfam00593 pfam07715	2582580855
2635363260	Ga0074800_10968	vitamin B12 transporter	1821	606	Sulfitobacter delicatus DSM 16477	pfam00593 pfam07715	2634166359
2635363922	Ga0074800_11462	iron complex outermembrane recepter protein	2097	698	Sulfitobacter delicatus DSM 16477	pfam00593 pfam07715	2634166359
2576121955	Z948DRAFT_03223	hemoglobin/transferrin/lactoferrin receptor protein	1962	653	Sulfitobacter donghicola DSW-25, KCTC 12864	pfam00593 pfam07715	2574180243
2576121956	Z948DRAFT_03224	hemoglobin/transferrin/lactoferrin receptor protein	1956	651	Sulfitobacter donghicola DSW-25, KCTC 12864	pfam00593 pfam07715	2574180243
2588964347	DSW25_15535	hemoglobin/transferrin/lactoferrin receptor protein	1956	651	Sulfitobacter donghicola JCM 14565	pfam00593 pfam07715	2588253841
2588964348	DSW25_15540	hemoglobin/transferrin/lactoferrin receptor protein	1962	653	Sulfitobacter donghicola JCM 14565	pfam00593 pfam07715	2588253841
2616690970	Ga0070001_1011659	iron complex outermembrane recepter protein	2097	698	Sulfitobacter dubius DSM 16472	pfam00593 pfam07715	2616644813
2616692011	Ga0070001_103200	hemoglobin/transferrin/lactoferrin receptor protein	1983	660	Sulfitobacter dubius DSM 16472	pfam00593 pfam07715	2616644813
2616692802	Ga0070001_10619	outer membrane receptor for ferrienterochelin and colicins	2052	683	Sulfitobacter dubius DSM 16472	pfam00593 pfam07715	2616644813
2623264943	Ga0070569_12719	catecholate siderophore receptor	2427	808	Sulfitobacter litoralis DSM 17584	pfam00593 pfam07715	2622736527
2622717169	Ga0069980_0916	iron complex outermembrane recepter protein	2091	696	Sulfitobacter marinus DSM 23422	pfam00593 pfam07715	2619619641
2622718874	Ga0069980_2624	iron complex outermembrane recepter protein	2148	715	Sulfitobacter marinus DSM 23422	pfam00593 pfam07715	2619619641
2622719428	Ga0069980_3180	hemoglobin/transferrin/lactoferrin receptor protein	2031	676	Sulfitobacter marinus DSM 23422	pfam00593 pfam07715	2619619641
2581957466	PM01_03365	catecholate siderophore receptor	2448	815	Sulfitobacter pontiacus 3SOLIMAR09	pfam00593 pfam07715	2579779021
2581958128	PM01_06685	iron complex outermembrane recepter protein	2139	712	Sulfitobacter pontiacus 3SOLIMAR09	pfam00593 pfam07715	2579779021
2622843461	Ga0070238_10336	catecholate siderophore receptor	2427	808	Sulfitobacter pontiacus DSM 10014	pfam00593 pfam07715	2622736431
2622844363	Ga0070238_104438	iron complex outermembrane recepter protein	2139	712	Sulfitobacter pontiacus DSM 10014	pfam00593 pfam07715	2622736431
2557389024	N517DRAFT_00091	vitamin B12 transporter	1803	600	Sulfitobacter sp. 20_GPM-1509m	pfam00593 pfam07715	2556921091
2557389099	N517DRAFT_00166	hemoglobin/transferrin/lactoferrin receptor protein	1992	663	Sulfitobacter sp. 20_GPM-1509m	pfam00593 pfam07715	2556921091
2557392180	N517DRAFT_03261	iron complex outermembrane recepter protein	2154	717	Sulfitobacter sp. 20_GPM-1509m	pfam00593 pfam07715	2556921091
2557392362	N517DRAFT_03443	hemoglobin/transferrin/lactoferrin receptor protein	2037	678	Sulfitobacter sp. 20_GPM-1509m	pfam00593 pfam07715	2556921091
2557392368	N517DRAFT_03449	iron complex outermembrane recepter protein	2079	692	Sulfitobacter sp. 20_GPM-1509m	pfam00593 pfam07715	2556921091
2619167919	Ga0055956_11168	iron complex outermembrane recepter protein	2139	712	Sulfitobacter sp. CB2047	pfam00593 pfam07715	2617271224
2619168404	Ga0055956_111555	catecholate siderophore receptor	2427	808	Sulfitobacter sp. CB2047	pfam00593 pfam07715	2617271224
638830414	EE36_08023	TonB dependent, hydroxamate-type ferrisiderophore, outer membrane receptor	2139	712	Sulfitobacter sp. EE-36	pfam00593 pfam07715	638341211
638831898	EE36_10454	putative outer membrane receptor for iron transport	2448	815	Sulfitobacter sp. EE-36	pfam00593 pfam07715	638341211
2626455958	Ga0076677_1011066	iron complex outermembrane recepter protein	2139	712	Sulfitobacter sp. EE-36 (re-annotation)	pfam00593 pfam07715	2623621001
2626457417	Ga0076677_1051	catecholate siderophore receptor	2427	808	Sulfitobacter sp. EE-36 (re-annotation)	pfam00593 pfam07715	2623621001
2586896077	SUH3_19365	vitamin B12 transporter	1773	590	Sulfitobacter sp. MCCC 1A00686	pfam00593 pfam07715	2585427828
2586896150	SUH3_19735	hemoglobin/transferrin/lactoferrin receptor protein	2004	667	Sulfitobacter sp. MCCC 1A00686	pfam00593 pfam07715	2585427828
2586896606	SUH3_22175	iron complex outermembrane recepter protein	2172	723	Sulfitobacter sp. MCCC 1A00686	pfam00593 pfam07715	2585427828
2586897651	SUH3_07635	iron complex outermembrane recepter protein	2001	666	Sulfitobacter sp. MCCC 1A00686	pfam00593 pfam07715	2585427828
2584129598	Z947DRAFT_01470	catecholate siderophore receptor	2484	827	Sulfitobacter sp. MM-124	pfam00593 pfam07715	2582580979
638840119	NAS141_12981	TonB dependent, hydroxamate-type ferrisiderophore, outer membrane receptor	2139	712	Sulfitobacter sp. NAS-14.1	pfam00593 pfam07715	638341212
638841510	NAS141_15353	putative outer membrane receptor for iron transport	2448	815	Sulfitobacter sp. NAS-14.1	pfam00593 pfam07715	638341212
2626033117	Ga0076777_102237	iron complex outermembrane recepter protein	2139	712	Sulfitobacter sp. NAS-14.1 (re-annotation)	pfam00593 pfam07715	2623620870
2626034496	Ga0076777_105157	catecholate siderophore receptor	2427	808	Sulfitobacter sp. NAS-14.1 (re-annotation)	pfam00593 pfam07715	2623620870
2580990180	Z945DRAFT_00248	catecholate siderophore receptor	2493	830	Sulfitobacter sp. NB-68	pfam00593 pfam07715	2579778790
2575895950	Z946DRAFT_02179	catecholate siderophore receptor	2493	830	Sulfitobacter sp. NB-77	pfam00593 pfam07715	2574180182
2519256678	SA11v2_02359	iron complex outermembrane recepter protein	1932	643	Sulfitobacter sp. SA11	pfam00593 pfam07715	2519103045
2519258351	SA11v2_04036	vitamin B12 transporter	1803	600	Sulfitobacter sp. SA11	pfam00593 pfam07715	2519103045
2519258837	SA11v2_04522	hemoglobin/transferrin/lactoferrin receptor protein	2004	667	Sulfitobacter sp. SA11	pfam00593 pfam07715	2519103045
2519259377	SA11v2_05067	iron complex outermembrane recepter protein	2079	692	Sulfitobacter sp. SA11	pfam00593 pfam07715	2519103045
2622864707	Ga0070237_101319	vitamin B12 transporter	1866	621	Thalassobius gelatinovorus DSM 5887	pfam00593 pfam07715	2622736435
2617774187	Ga0069995_1446	hemoglobin/transferrin/lactoferrin receptor protein	2037	678	Thalassococcus halodurans DSM 26915	pfam00593 pfam07715	2617270859
2617775647	Ga0069995_2906	catecholate siderophore receptor	2469	822	Thalassococcus halodurans DSM 26915	pfam00593 pfam07715	2617270859
2586203165	TP2_02835	vitamin B12 transporter	1866	621	Thioclava pacifica DSM 10166	pfam00593 pfam07715	2585427686
2602129113	Ga0054682_102219	vitamin B12 transporter	1932	643	Thioclava sp. 13D2W-2	pfam00593 pfam07715	2602041541
2586163709	DL1_01080	vitamin B12 transporter	1875	624	Thioclava sp. DLFJ1-1	pfam00593 pfam07715	2585427678
2586167049	DL1_12485	iron complex outermembrane recepter protein	2097	698	Thioclava sp. DLFJ1-1	pfam00593 pfam07715	2585427678
2586266992	DT23_12980	vitamin B12 transporter	1944	647	Thioclava sp. DT23-4	pfam00593 pfam07715	2585427702
2586268397	DT23_05490	hemoglobin/transferrin/lactoferrin receptor protein	2106	701	Thioclava sp. DT23-4	pfam00593 pfam07715	2585427702
2615924444	Ga0069822_2254	vitamin B12 transporter	1824	607	Thioclava sp. ES.031	pfam00593 pfam07715	2615840522
2615924733	Ga0069822_2543	hemoglobin/transferrin/lactoferrin receptor protein	2100	699	Thioclava sp. ES.031	pfam00593 pfam07715	2615840522
2615961305	Ga0069821_2646	hemoglobin/transferrin/lactoferrin receptor protein	2100	699	Thioclava sp. ES.032	pfam00593 pfam07715	2615840533
2615963566	Ga0069821_4907	vitamin B12 transporter	1821	606	Thioclava sp. ES.032	pfam00593 pfam07715	2615840533
2623463780	Ga0070241_113123	iron complex outermembrane recepter protein	2094	697	Tranquillimonas alkanivorans DSM 19547	pfam00593 pfam07715	2622736594
2616564794	Ga0070013_10421	vitamin B12 transporter	1893	630	Tropicibacter multivorans DSM 26470	pfam00593 pfam07715	2615840706
2616565812	Ga0070013_10839	hemoglobin/transferrin/lactoferrin receptor protein	2025	674	Tropicibacter multivorans DSM 26470	pfam00593 pfam07715	2615840706
2616566466	Ga0070013_11319	hemoglobin/transferrin/lactoferrin receptor protein	1992	663	Tropicibacter multivorans DSM 26470	pfam00593 pfam07715	2615840706
2623184088	Ga0070585_106257	catecholate siderophore receptor	2469	822	Tropicibacter naphthalenivorans DSM 19561	pfam00593 pfam07715	2622736506
2617877008	Ga0070148_101547	outer membrane receptor for ferrienterochelin and colicins	2295	764	Yangia pacifica CGMCC 1.3455	pfam00593 pfam07715	2617270881
2617878571	Ga0070148_105129	TonB-dependent siderophore receptor	2043	680	Yangia pacifica CGMCC 1.3455	pfam00593 pfam07715	2617270881
2617878605	Ga0070148_105163	iron complex outermembrane recepter protein	2109	702	Yangia pacifica CGMCC 1.3455	pfam00593 pfam07715	2617270881
2617879930	Ga0070148_109134	iron complex outermembrane recepter protein	2115	704	Yangia pacifica CGMCC 1.3455	pfam00593 pfam07715	2617270881
2617881924	Ga0070148_12641	vitamin B12 transporter	1863	620	Yangia pacifica CGMCC 1.3455	pfam00593 pfam07715	2617270881
2620102999	Ga0069992_102548	outer membrane receptor for ferrienterochelin and colicins	2295	764	Yangia pacifica DSM 26894	pfam00593 pfam07715	2619618962
2620104017	Ga0069992_105129	TonB-dependent siderophore receptor	2043	680	Yangia pacifica DSM 26894	pfam00593 pfam07715	2619618962
2620104051	Ga0069992_105163	iron complex outermembrane recepter protein	2109	702	Yangia pacifica DSM 26894	pfam00593 pfam07715	2619618962
2620105075	Ga0069992_108135	iron complex outermembrane recepter protein	2115	704	Yangia pacifica DSM 26894	pfam00593 pfam07715	2619618962
2620107099	Ga0069992_12341	vitamin B12 transporter	1863	620	Yangia pacifica DSM 26894	pfam00593 pfam07715	2619618962
647842312	CSE45_0694	TonB-dependent siderophore receptor	2112	703	Citreicella sp. SE45	pfam00593 pfam07715	647533124
647842698	CSE45_1085	TonB-dependent receptor	1944	647	Citreicella sp. SE45	pfam00593 pfam07715	647533124
647845734	CSE45_4453	TonB-dependent siderophore receptor	2127	708	Citreicella sp. SE45	pfam00593 pfam07715	647533124
647845819	CSE45_4538	GntR domain protein	1941	646	Citreicella sp. SE45	pfam00593 pfam07715	647533124
649679286	EIO_3063	TonB-dependent siderophore receptor	2121	706	Ketogulonicigenium vulgare Y25	pfam00593 pfam07715	649633059
649698609	EIO_0720	TonB-dependent receptor	1806	601	Ketogulonicigenium vulgare Y25	pfam00593 pfam07715	649633059
649699197	EIO_1322	TonB-dependent receptor plug	2292	763	Ketogulonicigenium vulgare Y25	pfam00593 pfam07715	649633059
649699299	EIO_1425	heme acquisition protein hasR	2028	675	Ketogulonicigenium vulgare Y25	pfam00593 pfam07715	649633059
649700149	EIO_2295	colicin I receptor	1974	657	Ketogulonicigenium vulgare Y25	pfam00593 pfam07715	649633059
649700621	EIO_2777	heme acquisition protein hasR	2013	670	Ketogulonicigenium vulgare Y25	pfam00593 pfam07715	649633059
648283048	R2601_02333	TonB dependent, hydroxamate-type ferrisiderophore, outer membrane receptor	2070	689	Pelagibaca bermudensis HTCC2601	pfam00593 pfam07715	648276709
648283739	R2601_15020	heme acquisition protein hasR	2001	666	Pelagibaca bermudensis HTCC2601	pfam00593 pfam07715	648276709
648283827	R2601_01020	exogenous ferric siderophore receptor	2037	678	Pelagibaca bermudensis HTCC2601	pfam00593 pfam07715	648276709
648284475	R2601_21106	Putative TonB dependent Vitamin B12 outer membrane receptor	1863	620	Pelagibaca bermudensis HTCC2601	pfam00593 pfam07715	648276709
648284639	R2601_05973	TonB dependent-iron siderophore receptor	1929	642	Pelagibaca bermudensis HTCC2601	pfam00593 pfam07715	648276709
648285111	R2601_16295	TonB dependent-iron siderophore receptor	1926	641	Pelagibaca bermudensis HTCC2601	pfam00593 pfam07715	648276709
647631641	PJE062_2983	TonB-dependent receptor, putative	2112	703	Pseudovibrio sp. JE062	pfam00593 pfam07715	647533200
647632719	PJE062_3336	TonB-dependent heme/hemoglobin receptor	2151	716	Pseudovibrio sp. JE062	pfam00593 pfam07715	647533200
647634630	PJE062_2439	TonB-dependent receptor, plug	2076	691	Pseudovibrio sp. JE062	pfam00593 pfam07715	647533200
647644427	RGAI101_603	TonB-dependent receptor	1869	622	Roseobacter sp. GAI101	pfam00593 pfam07715	647533205
647645617	RGAI101_1805	TonB-dependent receptor, putative	1800	599	Roseobacter sp. GAI101	pfam00593 pfam07715	647533205
647648143	RGAI101_4253	TonB-dependent receptor	2445	814	Roseobacter sp. GAI101	pfam00593 pfam07715	647533205
647838087	SL1157_0500	outer membrane receptor, TonB dependent	2094	697	Ruegeria lacuscaerulensis ITI-1157	pfam00593 pfam07715	647533208
647803575	SCH4B_0321	GntR domain protein	2121	706	Silicibacter sp. TrichCH4B	pfam00593 pfam07715	647533209
647803919	SCH4B_0669	TonB-dependent siderophore receptor	2079	692	Silicibacter sp. TrichCH4B	pfam00593 pfam07715	647533209
647804426	SCH4B_1181	TonB-dependent receptor, plug	2004	667	Silicibacter sp. TrichCH4B	pfam00593 pfam07715	647533209
647806621	SCH4B_3391	TonB-dependent siderophore receptor	2142	713	Silicibacter sp. TrichCH4B	pfam00593 pfam07715	647533209
647806687	SCH4B_3457	GntR domain protein	1959	652	Silicibacter sp. TrichCH4B	pfam00593 pfam07715	647533209
647806763	SCH4B_3536	TonB-dependent siderophore receptor	2082	693	Silicibacter sp. TrichCH4B	pfam00593 pfam07715	647533209
647806910	SCH4B_3684	putative hemin receptor	2130	709	Silicibacter sp. TrichCH4B	pfam00593 pfam07715	647533209
647775188	TR2A62_0904	TonB-dependent heme/hemoglobin receptor	2046	681	Thalassiobium sp. R2A62	pfam00593 pfam07715	647533238
